# Supplementary material for: Differential Gene Expression in the Heads of Behaviorally Divergent Culex pipiens Mosquitoes
Source: Insects. 2021 Mar 23;12(3):271. doi: 10.3390/insects12030271 (PMC8005152; doi:10.3390/insects12030271)
Supplement: Supplementary file 1 [file insects-12-00271-s001.zip]

Archive with 4 entries (3 files):
- supplementary-xml/
- supplementary-xml/DataS1_AllContrasts_LFCS_padj05.txt
- supplementary-xml/DataS2_SpliceJunc.txt
- supplementary-xml/supplementary-xml.pdf
