# Supplementary material for: Differential Gene Expression in the Heads of Behaviorally Divergent Culex pipiens Mosquitoes
Source: Insects. 2021 Mar 23;12(3):271. doi: 10.3390/insects12030271 (PMC8005152; doi:10.3390/insects12030271)
Supplement: Supplementary file 1 [file insects-12-00271-s001.zip › supplementary-xml/DataS1_AllContrasts_LFCS_padj05.txt]

#CALgravid_v_CALparous
VectorBase_ID	log2_fold_change	padj
CPIJ003142-RA	0.594990366884706	0.000144432927173646
CPIJ003456-RA	-0.905971202201465	3.19138295268327e-06
CPIJ004365-RA	-0.73397379643228	1.47027809249774e-05
CPIJ004417-RA	-0.740499110341213	1.67342275154276e-06
CPIJ004468-RA	0.588140921581781	0.000720047360168809
CPIJ004690-RA	0.598397232390383	0.000428731652132229
CPIJ008018-RA	0.661356641775732	0.000399063080532537
CPIJ008256-RA	-0.613162578609635	0.000480731707599369
CPIJ008747-RA	0.58101280510759	0.000291840596472406
CPIJ010041-RA	0.623681027209707	0.00152505988263073
CPIJ011084-RA	0.605492745111304	0.00153932355003916
CPIJ011244-RA	0.617099946664857	1.67342275154276e-06
CPIJ012990-RA	-0.693500530009121	0.000587921853720152
CPIJ014981-RA	-0.957201460037463	1.67342275154276e-06
CPIJ015908-RA	1.15740176749952	8.37909075680724e-16
CPIJ018848-RA	0.90759125591438	1.5491394373207e-05
#CALparous_v_Pip
VectorBase_ID	log2_fold_change	padj
CPIJ000005-RA	-1.47454706793582	1.60464331351871e-09
CPIJ000017-RA	-0.742677762277499	1.64762443662179e-06
CPIJ000034-RA	-0.935260827786897	4.76524119104072e-11
CPIJ000037-RA	0.84122660271949	2.514897642713e-10
CPIJ000047-RA	-0.788883878569287	0.000334532351285334
CPIJ000048-RA	-4.65285643475349	3.10409708598278e-15
CPIJ000053-RA	0.597665490419637	0.0092803415520191
CPIJ000085-RA	-3.57700999086935	9.82310587144265e-18
CPIJ000105-RA	0.733697064933076	0.0152293928621424
CPIJ000118-RA	0.704733932431472	9.92820823388234e-12
CPIJ000128-RA	-1.0453296885095	5.46720719575326e-11
CPIJ000138-RA	0.70104854234582	0.0340720959300657
CPIJ000152-RA	-0.643124976258194	0.000180267299539175
CPIJ000185-RA	-0.85878173326976	1.71176792317733e-10
CPIJ000193-RA	0.694916746706835	1.23485321988092e-08
CPIJ000204-RA	-0.944956876183845	1.99933559173594e-10
CPIJ000207-RA	-0.609494153388694	0.0020385161148393
CPIJ000230-RA	0.996013463190502	0.000229144520900722
CPIJ000240-RA	0.853675600811044	0.00777010924157648
CPIJ000278-RA	-0.892079071990324	0.0269344656921034
CPIJ000298-RA	-0.662785967788419	1.52962288806769e-10
CPIJ000345-RA	0.635004762622202	0.0157097021185297
CPIJ000362-RA	0.608493704866135	0.00598677746270386
CPIJ000380-RA	-0.977500226496193	2.21743886172144e-06
CPIJ000387-RA	1.09134106119753	0.00550898492937796
CPIJ000425-RA	0.76969544983634	0.0121422854554381
CPIJ000452-RA	-1.44351914737822	1.05847054476477e-14
CPIJ000456-RA	-5.1337766604505	2.27546524679655e-05
CPIJ000469-RA	-1.28711400450961	3.21581170602895e-16
CPIJ000501-RA	0.758971218232064	0.0181104331251696
CPIJ000511-RA	0.904244044442979	2.15881891699676e-13
CPIJ000514-RA	0.590820704301262	5.97951155888638e-07
CPIJ000533-RA	-1.5009430332928	2.43245293284582e-06
CPIJ000552-RA	-2.54887071831071	2.53067149355606e-09
CPIJ000558-RA	2.60779155344397	0.000125447561027732
CPIJ000559-RA	1.32021738698927	4.56598308201063e-17
CPIJ000580-RA	0.65083909780057	0.000596358664751254
CPIJ000584-RA	-1.43523177543209	1.87164119061566e-09
CPIJ000617-RA	1.51565611478263	0.00312705885320287
CPIJ000625-RA	-0.64225380891548	0.0199368187015879
CPIJ000626-RA	-0.633010995507805	0.0139786377164078
CPIJ000642-RA	1.00628896473003	2.80036449194374e-05
CPIJ000647-RA	0.85968628130398	0.00126185441037042
CPIJ000648-RA	-4.76942395067224	2.99575113099665e-27
CPIJ000658-RA	3.6151893046941	9.87169603136193e-09
CPIJ000660-RA	-1.67749399448116	1.33992820970939e-13
CPIJ000665-RA	0.739007323284109	0.0441017576163719
CPIJ000699-RA	0.726276320469122	0.000149031388984146
CPIJ000705-RA	0.707539390013983	0.00627661535221576
CPIJ000715-RA	0.915667636913855	0.00543483729089143
CPIJ000737-RA	-1.8171969864856	3.34567254887549e-06
CPIJ000795-RA	0.839559405394942	0.000352013500968732
CPIJ000830-RA	0.790890417747358	1.00813164499569e-11
CPIJ000839-RA	0.79455497390106	0.000976359788029473
CPIJ000841-RA	-1.88870469171493	0.00064067870791121
CPIJ000849-RA	0.683597911764702	8.98888120149861e-07
CPIJ000884-RA	-1.43507974192964	7.94803811177804e-17
CPIJ000899-RA	-6.39718607069175	1.82133417307048e-08
CPIJ000933-RA	-2.23589042464342	0.000600019949876398
CPIJ000938-RA	0.583501235783479	0.0331482989531209
CPIJ000949-RA	-0.592918236104048	0.000198737447518703
CPIJ000962-RA	-1.33453537288387	0.0137757652755266
CPIJ000992-RA	-0.581447049366087	5.50571265450506e-05
CPIJ000994-RA	-1.34127507902152	0.00497224448307717
CPIJ000996-RA	1.26994794065242	2.1854627831129e-05
CPIJ001029-RA	0.837537137330647	0.00120976321051448
CPIJ001045-RA	0.64664915729447	9.06513244205086e-08
CPIJ001056-RA	-0.633659106708782	0.000191300397035551
CPIJ001069-RA	-0.797043906395364	0.0178287514929854
CPIJ001107-RA	-2.38785152562003	3.3416206051826e-07
CPIJ001119-RA	0.648416613052496	1.61806018025063e-09
CPIJ001121-RA	2.09124913968186	9.63948123497639e-12
CPIJ001127-RA	-1.17191830834141	0.0105750150366355
CPIJ001136-RA	-1.28948977058438	9.98712659084755e-11
CPIJ001137-RA	-0.667892191074717	3.6716441660114e-05
CPIJ001156-RA	0.831989154255074	0.0224277280950118
CPIJ001160-RA	1.73366793564425	3.91985160940006e-07
CPIJ001181-RA	-1.55921829986969	8.26625315739508e-08
CPIJ001204-RA	1.35279119898775	5.30094996220096e-11
CPIJ001205-RA	-1.22810442984471	0.00576930484738299
CPIJ001233-RA	1.1893924208237	8.98888120149861e-07
CPIJ001246-RA	0.642786905187825	0.000493343926092807
CPIJ001247-RA	0.841755999670799	0.0253312954588853
CPIJ001248-RA	1.77959963995935	0.00170701916312265
CPIJ001251-RA	-0.741261135854845	0.0337783825465845
CPIJ001253-RA	-2.26393347180458	1.75574296811447e-19
CPIJ001283-RA	-1.24160609645997	0.00451528833607028
CPIJ001286-RA	0.648069859745511	0.00035310807733883
CPIJ001295-RA	0.582611793421138	0.000850952963559163
CPIJ001318-RA	-0.58581498079733	0.000482654899068742
CPIJ001372-RA	1.32192893007286	3.265880974085e-05
CPIJ001409-RA	0.96339992679672	3.01556768849155e-05
CPIJ001441-RA	0.650868362245058	0.0489722730420579
CPIJ001452-RA	-1.53195543182081	0.00183402899398514
CPIJ001456-RA	-1.09418445376609	2.94548290867053e-14
CPIJ001458-RA	-1.92379140997125	1.5824808473798e-06
CPIJ001459-RA	-2.31249435520272	5.97951155888638e-07
CPIJ001460-RA	-2.50478502902818	4.25050111479601e-08
CPIJ001465-RA	-1.26242672418609	0.00258745288364674
CPIJ001474-RA	-0.589822885383841	0.000619260225714241
CPIJ001485-RA	-1.09541965555864	1.60020734133968e-05
CPIJ001501-RA	0.690817347835535	1.69820795142861e-06
CPIJ001515-RA	0.778241483324142	0.00325485398477251
CPIJ001518-RA	0.583353055904277	0.000101361140090047
CPIJ001561-RA	-0.603370519597244	0.0248051506277155
CPIJ001599-RA	1.01759283493885	1.42317828593002e-05
CPIJ001607-RA	0.79901204834152	2.93360353571105e-09
CPIJ001618-RA	4.21404013094913	1.19630662245237e-07
CPIJ001657-RA	1.09997332417495	9.25253718712115e-05
CPIJ001677-RA	-0.967258932374119	8.86138858034652e-06
CPIJ001697-RA	-1.24662831122313	2.32585586861904e-09
CPIJ001727-RA	0.690042022009553	0.00114541837180521
CPIJ001730-RA	-1.07698641265453	0.000400536402264405
CPIJ001750-RA	1.29615752341913	0.00128844715621498
CPIJ001752-RA	1.00644078436728	0.000106711608694501
CPIJ001757-RA	-0.658148615440649	0.0362221420528799
CPIJ001759-RA	-1.10095319124833	0.0019496212133951
CPIJ001786-RA	0.96350712042737	3.02779154345698e-10
CPIJ001791-RA	1.24376790420485	4.83117874669321e-07
CPIJ001845-RA	-0.703924663014645	5.54415930426215e-05
CPIJ001847-RA	1.26263722199912	0.00160371684851868
CPIJ001848-RA	0.822000365600919	0.0313396655983693
CPIJ001851-RA	1.62180880581698	0.0016397618451562
CPIJ001858-RA	-3.49665090201773	2.65450619891992e-07
CPIJ001871-RA	3.72161497645372	0.000517472053058281
CPIJ001896-RA	0.839698947626201	0.000493000219409067
CPIJ001898-RA	-1.26781467742332	2.52960012157056e-09
CPIJ001932-RA	0.629230637957372	0.000597770777771222
CPIJ001938-RA	-1.33711725490428	1.17967279902245e-19
CPIJ001965-RA	0.626762776337404	0.00241007327451117
CPIJ002009-RA	-0.711201215774276	0.0274419372395063
CPIJ002022-RA	-0.64581399496997	7.71142689116039e-05
CPIJ002023-RA	-3.98952127621563	0.000117056972844818
CPIJ002036-RA	0.709169329339168	0.000724037167810551
CPIJ002043-RA	1.42760134594446	0.00012107986823334
CPIJ002072-RA	1.25434273816341	2.46296906823473e-06
CPIJ002073-RA	1.11379378933254	1.16184444074241e-08
CPIJ002074-RA	1.45539940294559	0.000838995376240786
CPIJ002085-RA	7.44885850865958	1.9239553675873e-21
CPIJ002089-RA	2.12494003340976	5.37696781876369e-06
CPIJ002104-RA	-0.75641381713651	0.000100350174663818
CPIJ002108-RA	-0.832325283028534	0.0401010054964525
CPIJ002109-RA	-1.11271136500968	0.011007963966652
CPIJ002110-RA	-1.4888283868426	3.01556768849155e-05
CPIJ002111-RA	-0.598554153246792	0.0260980997125448
CPIJ002134-RA	-2.91666653618184	0.000246522418849434
CPIJ002135-RA	-3.59277991198137	6.92888380375336e-05
CPIJ002177-RA	-0.672602042260676	5.94826212534125e-24
CPIJ002180-RA	1.14292153550659	0.0060448785491054
CPIJ002188-RA	0.930929495330944	4.42787239914115e-06
CPIJ002201-RA	-1.01704831225445	3.58033697893134e-08
CPIJ002207-RA	0.670125286441254	0.00352978134967309
CPIJ002223-RA	1.11171911824064	7.18632457785403e-06
CPIJ002252-RA	-1.47802815290531	7.54805696293882e-08
CPIJ002329-RA	0.734305079053387	0.0119583747712379
CPIJ002340-RA	0.657377856617368	4.68717637123885e-05
CPIJ002344-RA	-1.17483386939017	0.000557866373399568
CPIJ002370-RA	-0.895453950251281	4.22035639953948e-05
CPIJ002390-RA	-0.612513092889206	0.000542368412886759
CPIJ002394-RA	-1.64630498058232	1.48627559843855e-33
CPIJ002398-RA	0.801473865249282	3.94993329929311e-13
CPIJ002434-RA	0.854766641845352	0.00905629231184029
CPIJ002449-RA	0.59971001798478	0.0233475884344483
CPIJ002498-RA	0.674377267606001	0.00102907241382251
CPIJ002510-RA	0.599776338566726	2.14926126504459e-05
CPIJ002522-RA	-1.36474510495938	6.61057885320494e-09
CPIJ002533-RA	-0.771234066892869	0.00370889896053144
CPIJ002535-RA	-2.99095735335249	0.000109324364470092
CPIJ002536-RA	-0.756767668619959	0.00347142520264963
CPIJ002538-RA	-0.781714326469684	6.41355957853892e-18
CPIJ002543-RA	0.714065242288803	2.47395765181764e-15
CPIJ002549-RA	0.884237741382046	2.29399432146085e-05
CPIJ002568-RA	-0.595833510754002	0.0281692933842257
CPIJ002572-RA	1.86958541483488	0.000515352452677901
CPIJ002574-RA	0.727438830738005	0.000243546113981137
CPIJ002588-RA	1.00694783929448	0.0184023904331907
CPIJ002593-RA	1.03100721905095	1.38633094260355e-11
CPIJ002602-RA	0.686067380110088	2.47395765181764e-15
CPIJ002603-RA	0.649670963576358	3.58807091805021e-05
CPIJ002605-RA	1.42546871362372	1.93296390512974e-12
CPIJ002610-RA	0.731542998584534	0.00038688090065507
CPIJ002618-RA	4.65926855540825	6.29474280180735e-05
CPIJ002628-RA	0.779950618448712	7.32866614768009e-06
CPIJ002657-RA	2.26129154459416	0.000334376955790782
CPIJ002680-RA	-0.665149598050875	0.0184475840328351
CPIJ002697-RA	-0.65625148982086	8.34971994831437e-05
CPIJ002735-RA	1.6806697162621	0.013369940014235
CPIJ002770-RA	-5.17468996873242	5.93414278393143e-07
CPIJ002785-RA	-0.681895830613538	0.0214818654090919
CPIJ002797-RA	3.67363470349905	7.75998461703445e-08
CPIJ002805-RA	-0.664560281912654	0.00967783862628644
CPIJ002824-RA	-0.599075068140034	0.00608001424067657
CPIJ002825-RA	-0.777053097096668	0.00195666501912133
CPIJ002826-RA	-0.611258864745185	0.0260980997125448
CPIJ002828-RA	-4.41197703833364	8.4788804759045e-08
CPIJ002835-RA	-0.876750462291888	0.0121422854554381
CPIJ002843-RA	1.09905160977949	5.10969765168255e-21
CPIJ002888-RA	0.721394239411084	6.31428974466723e-06
CPIJ002892-RA	-0.730842567930618	0.000219780322705709
CPIJ002925-RA	-1.07350278144565	0.000389395100419734
CPIJ002961-RA	-0.582243678068216	0.0092803415520191
CPIJ002966-RA	0.633944418559864	2.46136939745139e-09
CPIJ002978-RA	3.27126781030532	0.000679553246496336
CPIJ002991-RA	0.713414555263347	0.000342945750193897
CPIJ003002-RA	0.66167164462314	0.00146692008193215
CPIJ003014-RA	-0.65303042940703	4.95754539674706e-05
CPIJ003027-RA	4.27838866225818	0.000147693359113705
CPIJ003058-RA	0.824362573632014	1.74753007680585e-13
CPIJ003065-RA	0.944108007820751	0.00190647967839044
CPIJ003081-RA	-3.95037571455126	0.000413350041022671
CPIJ003082-RA	0.718678569921473	0.00108301618358074
CPIJ003128-RA	-0.641237133504978	0.00185340171386609
CPIJ003158-RA	0.60022850296919	6.86183177993417e-07
CPIJ003171-RA	-2.41539138128501	0.000670028009561892
CPIJ003172-RA	-0.850370013468136	2.83873650693956e-07
CPIJ003185-RA	-0.600437721649562	0.000199034268237113
CPIJ003205-RA	1.23260426291016	0.000660804851042413
CPIJ003224-RA	-0.580079833577107	3.40052423542386e-06
CPIJ003230-RA	-1.54719200066932	0.000482129431768606
CPIJ003234-RA	-1.48234008508193	1.20469991393288e-08
CPIJ003237-RA	-1.05542991138091	2.09948770090035e-07
CPIJ003241-RA	1.43192876668619	1.62140180766681e-08
CPIJ003303-RA	-0.611599178461332	0.00205892236249301
CPIJ003312-RA	-0.595075437142375	4.73649827126551e-05
CPIJ003337-RA	-0.835158384577251	7.94925087336465e-06
CPIJ003338-RA	1.45345894788696	0.00656915091936051
CPIJ003380-RA	0.651347277636671	6.81809274102568e-05
CPIJ003386-RA	1.35507586705147	0.000454332757115508
CPIJ003407-RA	-3.53382980899742	6.45700471236634e-05
CPIJ003417-RA	1.69230085691996	0.000143663035445171
CPIJ003431-RA	-0.757821661348583	2.14747426409089e-14
CPIJ003445-RA	1.09710408658633	1.12018491868603e-17
CPIJ003456-RA	0.601896905552293	0.000816034586432542
CPIJ003457-RA	0.92519931328265	0.0268529776626322
CPIJ003468-RA	0.654262602335233	7.55193312437237e-07
CPIJ003470-RA	0.903671820919203	0.0239225400503151
CPIJ003523-RA	1.3387237457431	9.1355614921336e-11
CPIJ003534-RA	2.79011642824526	9.88625297813304e-39
CPIJ003535-RA	3.06423793862581	4.87260190970942e-05
CPIJ003536-RA	1.75558146790521	1.12770955562033e-33
CPIJ003545-RA	-0.816229478440509	0.00188103532606706
CPIJ003580-RA	-0.651892679013929	0.0252204248861904
CPIJ003631-RA	-1.0595059511342	0.000270174127504367
CPIJ003633-RA	1.19962822522768	0.0169590645552853
CPIJ003683-RA	0.903538994390392	0.0313226284037407
CPIJ003712-RA	-1.63524776119279	5.45646799457985e-08
CPIJ003719-RA	1.49348226917856	0.00847562637581269
CPIJ003721-RA	1.67889218353243	1.95001047163507e-13
CPIJ003722-RA	0.639279525763621	1.09224536465842e-05
CPIJ003729-RA	1.10202006420272	0.00482177966708985
CPIJ003731-RA	1.91836946220184	1.20469991393288e-08
CPIJ003734-RA	-1.49096734688671	7.66927196598691e-15
CPIJ003738-RA	0.87874766076301	1.88388712406025e-12
CPIJ003755-RA	-0.743514531843542	1.12575424481107e-07
CPIJ003766-RA	1.69041759038497	9.53368541941087e-29
CPIJ003776-RA	-2.13826825923862	0.00336836446949645
CPIJ003784-RA	-1.77063787239527	2.25544403047659e-14
CPIJ003790-RA	-5.39210676487939	2.72296171199265e-57
CPIJ003801-RA	1.57921010468928	1.79912629487035e-06
CPIJ003804-RA	1.31115547832137	1.44961010423266e-12
CPIJ003811-RA	-0.616542969158686	0.0184139497359113
CPIJ003840-RA	-0.596032491138478	0.00236427876514397
CPIJ003864-RA	1.05802759943477	0.000260835718837633
CPIJ003882-RA	0.622220011974596	0.00620575257160909
CPIJ003897-RA	0.583221698370577	0.00560024446780085
CPIJ003910-RA	0.586665079954127	0.000219780322705709
CPIJ003911-RA	0.823905039457575	0.000144313206527428
CPIJ003983-RA	1.23097497982714	0.00637713202030226
CPIJ003984-RA	-1.45397100795967	0.0166104805446278
CPIJ004002-RA	7.16769103457125	3.16638328070193e-10
CPIJ004003-RA	-0.85551308231187	0.000448329100001067
CPIJ004006-RA	0.787433209068964	3.6294705832901e-07
CPIJ004029-RA	4.59349215356862	7.15468647355471e-09
CPIJ004067-RA	-0.600199994145847	0.00157562349937851
CPIJ004086-RA	-0.617977461094079	7.1075171159695e-08
CPIJ004117-RA	4.50334062589562	3.2050163091259e-07
CPIJ004145-RA	-4.72683630682018	7.57880525161191e-16
CPIJ004150-RA	1.64784112726516	9.2110262441506e-05
CPIJ004182-RA	-1.48936550553385	2.25754590696014e-07
CPIJ004229-RA	4.93730312748071	1.86555987704975e-10
CPIJ004231-RA	0.816619616310902	0.0164375259038271
CPIJ004240-RA	-0.875880051436666	1.24861074501111e-10
CPIJ004266-RA	-2.41229349792898	9.37081641262778e-05
CPIJ004313-RA	-0.61067393578337	0.00282019930692313
CPIJ004322-RA	-0.600584488013351	0.00181605965308337
CPIJ004326-RA	-1.1041727146164	0.00260102111153335
CPIJ004341-RA	-0.599948564571757	0.00219980175250565
CPIJ004344-RA	0.621644114770295	0.000119968682924854
CPIJ004345-RA	-0.883382861911208	0.000436342414783513
CPIJ004352-RA	-0.679606540437636	0.00256555216692935
CPIJ004391-RA	-4.16841473399981	0.000171054058837211
CPIJ004392-RA	-4.61546665785387	2.93041381288056e-09
CPIJ004393-RA	-1.60294359238915	0.00636741085305859
CPIJ004404-RA	0.856006510112127	0.000180267299539175
CPIJ004425-RA	1.87777091678488	0.00618634771486102
CPIJ004426-RA	-1.01313423349753	0.0231663580924312
CPIJ004455-RA	-0.711590803042551	0.000136733501569076
CPIJ004531-RA	-0.626839066789506	0.043126056491537
CPIJ004535-RA	-0.885221791027491	0.00990331343256757
CPIJ004547-RA	-0.603134621141995	0.00085733521114356
CPIJ004548-RA	-0.712692841524219	0.00710706499429633
CPIJ004564-RA	0.70605576308033	0.000776242921286013
CPIJ004582-RA	-0.807963173301015	0.000142177361052763
CPIJ004598-RA	1.70510355269744	3.61182235660938e-08
CPIJ004599-RA	-1.77977812894423	1.29036854652096e-12
CPIJ004600-RA	-1.6346478477937	6.99366101746956e-05
CPIJ004601-RA	-1.64660160327918	4.49519136306059e-18
CPIJ004603-RA	-0.641167679249896	0.0457516516022036
CPIJ004607-RA	-0.754741479972479	0.00487925526680873
CPIJ004613-RA	-1.33714328827858	1.65535883249663e-17
CPIJ004614-RA	0.615152105456666	0.0129685481508669
CPIJ004652-RA	0.88248330295735	5.76786014844795e-16
CPIJ004702-RA	0.768910822713195	0.012034393049576
CPIJ004704-RA	2.15082535591151	0.00178620831155249
CPIJ004710-RA	0.604407591198885	0.000197295869937915
CPIJ004832-RA	-0.836280365595701	2.30919193241425e-08
CPIJ004835-RA	0.890903198568024	0.000105666479394097
CPIJ004841-RA	-0.9578203648405	2.10768835587428e-12
CPIJ004842-RA	-0.75323226394544	0.0488772428659457
CPIJ004854-RA	-1.31844312864567	2.42261167187059e-10
CPIJ004876-RA	1.44436103372519	0.00998009754476416
CPIJ004883-RA	-0.863668160930038	4.31550515911493e-07
CPIJ004887-RA	0.867814583859125	4.27309683706602e-05
CPIJ004890-RA	0.70609877386416	2.917840403794e-05
CPIJ004900-RA	0.618968656577914	0.00192012656597709
CPIJ004901-RA	0.705278047041764	0.0274699296375483
CPIJ004911-RA	-3.3005947764882	6.18447695913741e-06
CPIJ004914-RA	-0.946417604550975	0.000165238478266757
CPIJ004922-RA	-0.825910561025357	0.0019094480368628
CPIJ004924-RA	1.83030201773971	1.2922713665783e-09
CPIJ004941-RA	0.700905661663361	0.000133181184666585
CPIJ004979-RA	2.07468771110176	0.000773962560089987
CPIJ004995-RA	-0.894966922339923	0.00100934872159184
CPIJ005002-RA	0.957615750155666	0.000957761839215701
CPIJ005003-RA	3.72068662974994	0.000501108454609088
CPIJ005086-RA	-0.623685429895305	1.39041064585619e-09
CPIJ005088-RA	0.989991775865663	0.00793703261859786
CPIJ005091-RA	-1.23898498998838	4.30652736395605e-05
CPIJ005097-RA	0.803799177085685	0.030486209560397
CPIJ005106-RA	-1.98477609531564	3.59202537532116e-12
CPIJ005112-RA	-2.17748357441111	4.30164924717071e-07
CPIJ005121-RA	0.663222234226317	0.000906057336826898
CPIJ005145-RA	0.752015450703655	8.54221554353314e-05
CPIJ005150-RA	-1.10207948468201	0.00326718471673963
CPIJ005157-RA	1.97106873900875	1.07988297560046e-12
CPIJ005162-RA	0.90631172384706	0.000119466342184787
CPIJ005165-RA	-0.654379989349337	0.00601169273114855
CPIJ005210-RA	-0.607968268007672	0.00026540810999514
CPIJ005212-RA	1.33477361696276	9.56383606643958e-10
CPIJ005213-RA	3.85134378400574	1.89459390741776e-05
CPIJ005215-RA	-1.25252615275625	0.000118962996990605
CPIJ005270-RA	-0.697057682649497	0.000184174157414038
CPIJ005308-RA	7.52612404603852	1.44779835306918e-11
CPIJ005324-RA	0.856300942480306	0.000161292808442189
CPIJ005331-RA	0.643674821790562	5.54708809841524e-05
CPIJ005339-RA	0.676228011920858	6.02853437271457e-08
CPIJ005348-RA	1.4329914028576	2.66891300370437e-09
CPIJ005349-RA	1.01184666604449	0.000388729660203985
CPIJ005370-RA	-1.10776802098674	1.34392952544811e-06
CPIJ005381-RA	0.666892878832203	0.0117829624346064
CPIJ005434-RA	0.863042556156619	6.71019310315877e-11
CPIJ005463-RA	2.83933859442625	9.62867629604077e-05
CPIJ005464-RA	-1.11761033718248	0.0135258381588788
CPIJ005474-RA	-2.30647452057093	3.45664021762484e-33
CPIJ005519-RA	-1.11395755198767	0.00534930199358557
CPIJ005531-RA	3.75359521621089	0.000498295610608734
CPIJ005559-RA	-0.660340551798323	0.000223340387463259
CPIJ005583-RA	-0.868721285557697	0.00529947127331414
CPIJ005624-RA	0.625414919233424	0.00121888960975095
CPIJ005642-RA	1.60340859447168	0.00742886067093575
CPIJ005644-RA	0.937736839047146	0.0222816115894052
CPIJ005645-RA	0.945945470426083	0.0237508134262192
CPIJ005649-RA	-5.18910208583524	3.51489336967556e-08
CPIJ005650-RA	-4.59223346408101	4.15211786971234e-05
CPIJ005655-RA	-1.44843058131839	7.03361810144341e-13
CPIJ005656-RA	-1.7934038158812	1.55717716108192e-30
CPIJ005673-RA	-1.09014269367188	4.05855107442516e-06
CPIJ005717-RA	0.800787893358879	8.95737721603187e-05
CPIJ005728-RA	-0.823068292503084	0.00527266744267658
CPIJ005767-RA	0.649727283615088	0.014176424635393
CPIJ005773-RA	0.80648916692738	9.14901614754472e-18
CPIJ005776-RA	-1.06279569600968	1.17045688163651e-15
CPIJ005783-RA	-1.42801512882201	7.27311683024115e-07
CPIJ005785-RA	0.761152201538313	1.73126039336085e-21
CPIJ005804-RA	-4.36287372916378	0.000663510402504122
CPIJ005805-RA	-2.00761304822408	0.0020237878637906
CPIJ005811-RA	-1.48746545067342	0.000693210762085258
CPIJ005841-RA	1.47924118153158	3.61729930619967e-05
CPIJ005842-RA	-0.603313116696013	0.00502721773105712
CPIJ005850-RA	-1.2397101317708	1.04074791167018e-08
CPIJ005858-RA	1.53008165013412	7.18503754687073e-10
CPIJ005859-RA	1.27821205783423	0.00067826072415926
CPIJ005910-RA	0.930936613983806	0.0121422854554381
CPIJ005927-RA	0.811307766815804	0.00339932069095395
CPIJ005945-RA	-0.653787176011352	2.51282941240516e-05
CPIJ005949-RA	-0.846128310026212	1.19740348781473e-16
CPIJ005955-RA	2.62763736102148	2.76063226354308e-23
CPIJ005956-RA	2.87538506246668	1.73754304445753e-37
CPIJ005957-RA	3.70128482971253	1.14628986113903e-180
CPIJ005958-RA	3.44023393482255	1.89221941996952e-09
CPIJ005959-RA	-0.59103756963872	0.00915196065833355
CPIJ005968-RA	-0.953438748588783	4.88176816618013e-12
CPIJ005969-RA	-2.80778720316631	0.00376543425421723
CPIJ005987-RA	-0.80261159351673	3.19138313563128e-06
CPIJ005996-RA	1.06341352826324	0.000475132908726965
CPIJ005999-RA	-0.833272004826626	7.41464593842183e-05
CPIJ006003-RA	-0.918112915193782	1.00246178300174e-06
CPIJ006010-RA	-0.823133091340993	0.000999377329061968
CPIJ006013-RA	1.51046262033204	8.96078731558683e-06
CPIJ006041-RA	-1.06944142197378	0.00229192055722174
CPIJ006043-RA	-0.687872101754578	0.0101009641715729
CPIJ006065-RA	-0.612219730712318	0.000822414752427352
CPIJ006085-RA	-1.87287106281534	2.70002791288461e-10
CPIJ006097-RA	2.18693657924853	0.00159898294725555
CPIJ006099-RA	1.08666434468328	0.010771683635562
CPIJ006116-RA	1.14311587841338	1.2080868580193e-07
CPIJ006122-RA	0.959729702174152	0.000361018757034821
CPIJ006130-RA	0.861471745858354	0.0287230476382237
CPIJ006210-RA	-0.746821009486095	0.000299531238658355
CPIJ006214-RA	0.876086643691117	5.27145049242678e-08
CPIJ006239-RA	-0.864382277224922	1.21943013128192e-06
CPIJ006249-RA	-3.88677095588133	5.87891074897703e-05
CPIJ006259-RA	0.729963804438329	2.75464850461527e-05
CPIJ006268-RA	0.664584003067318	0.00432752013978134
CPIJ006283-RA	-2.62888301880029	0.00100682634095269
CPIJ006286-RA	1.00298600342364	3.89851477764479e-08
CPIJ006294-RA	-3.1090420480596	0.00325818419752879
CPIJ006295-RA	-0.629926013082565	3.141700112289e-07
CPIJ006334-RA	1.22897419264216	4.68696377842079e-09
CPIJ006344-RA	0.696873916121209	0.00222633000692883
CPIJ006357-RA	-1.67007090040977	3.23622280842381e-14
CPIJ006358-RA	-1.25305659800393	4.28486222763329e-13
CPIJ006421-RA	1.11394228326578	0.0226986865933567
CPIJ006432-RA	-4.24399618331105	0.000570940146427383
CPIJ006434-RA	0.706909575562087	0.00651954326134893
CPIJ006483-RA	-1.78644101923458	2.08562691546688e-09
CPIJ006490-RA	-0.741206546556587	0.0154791663090979
CPIJ006514-RA	1.84858574855281	1.67025290834083e-21
CPIJ006515-RA	-1.08847363617788	0.0136043817033094
CPIJ006533-RA	0.588358353911333	7.15041588687797e-05
CPIJ006585-RA	4.11104828698723	0.00106759302131064
CPIJ006664-RA	-1.52766153948426	0.000231791106311403
CPIJ006679-RA	-3.20857923867313	5.90966642888331e-07
CPIJ006681-RA	-0.601393040141768	0.019647359869063
CPIJ006703-RA	0.898455090087683	0.000134371040322601
CPIJ006716-RA	1.20005594341689	0.000182263086926259
CPIJ006719-RA	-0.869193099543547	0.00106798566886658
CPIJ006726-RA	-0.769057768124795	0.000103927997386932
CPIJ006766-RA	-0.746288606246288	0.00370889896053144
CPIJ006774-RA	-0.686544212739765	0.00192278900410647
CPIJ006794-RA	-3.08805090230656	7.77422163403731e-10
CPIJ006816-RA	1.31853790850753	0.0100220067483317
CPIJ006867-RA	0.857882334623843	7.91494486403812e-06
CPIJ006868-RA	5.08326867018653	1.93296390512974e-12
CPIJ006885-RA	0.678140623973618	1.33541661104541e-16
CPIJ006890-RA	-0.6337786096238	0.00591304924816822
CPIJ006892-RA	-1.79952789492351	0.00833831825667098
CPIJ006950-RA	-0.617086815135686	2.96234992818919e-06
CPIJ006963-RA	1.90783970182655	3.65048867189279e-17
CPIJ006966-RA	-0.808502306985778	1.60300939611592e-06
CPIJ006968-RA	1.28096288285193	0.0127535316412066
CPIJ006980-RA	1.24653630376779	0.00545615412212395
CPIJ007032-RA	-1.961481445174	0.00209747485738479
CPIJ007044-RA	-0.870054273251791	7.02628935016075e-20
CPIJ007049-RA	-0.866448059760813	0.0275712734158599
CPIJ007102-RA	0.731654736910634	5.98894706666933e-05
CPIJ007127-RA	-2.36888708886522	0.000384198929503874
CPIJ007130-RA	-5.67295358755584	4.96391280326193e-07
CPIJ007162-RA	0.893944478035668	0.00622937300717274
CPIJ007170-RA	2.032398875974	1.57904597004125e-05
CPIJ007219-RA	-5.58648040031663	7.24781085622257e-14
CPIJ007225-RA	0.679827635271298	7.6437758603212e-05
CPIJ007238-RA	0.787242969655892	5.03965816769686e-08
CPIJ007276-RA	-1.53841692775444	6.54806130653389e-21
CPIJ007315-RA	-2.33845989207804	5.97266478908836e-11
CPIJ007332-RA	0.630395611769696	0.0451404073068434
CPIJ007333-RA	2.30097736452462	4.26879756677423e-05
CPIJ007334-RA	3.8984418092471	1.08860324924614e-05
CPIJ007335-RA	0.584981425199425	0.0254476916979244
CPIJ007347-RA	-0.746789196391342	0.00254334990053232
CPIJ007370-RA	-1.21952123966295	1.5872921971856e-06
CPIJ007383-RA	-0.589484211194572	1.74734631665085e-06
CPIJ007396-RA	-2.30368065735165	1.0158577548692e-59
CPIJ007409-RA	-1.90166231969894	1.46959038783421e-07
CPIJ007412-RA	-0.68372839698643	0.0290430338726142
CPIJ007420-RA	-0.772684477317002	0.0115239791874774
CPIJ007421-RA	-1.2502616071774	3.09795702907436e-05
CPIJ007428-RA	0.737239742110278	0.000458411209614677
CPIJ007430-RA	0.964221030304805	0.000724037167810551
CPIJ007452-RA	0.889444428750234	0.00980676902513066
CPIJ007453-RA	2.11178747528176	0.00585633808199062
CPIJ007557-RA	-0.589767287031294	0.000965998899327171
CPIJ007573-RA	-1.41490432555622	6.09390416565329e-12
CPIJ007574-RA	2.42628874281759	4.93326524005522e-28
CPIJ007584-RA	-0.792099274488268	9.24446307330782e-07
CPIJ007587-RA	-1.71150895347047	2.09742827579543e-13
CPIJ007589-RA	-0.646823368040112	5.33282858165065e-06
CPIJ007594-RA	-0.800374405486687	0.000435911048549885
CPIJ007599-RA	4.57398047650632	5.57209476187242e-23
CPIJ007600-RA	4.21461952742818	1.01597671709336e-13
CPIJ007602-RA	1.35089441318771	9.0711035055383e-22
CPIJ007617-RA	-0.653100579427317	0.00640262192184711
CPIJ007663-RA	-1.47079366038611	0.00231763709357804
CPIJ007749-RA	0.796686957560108	0.00104141420191536
CPIJ007769-RA	-0.647954660993991	6.52526487649921e-09
CPIJ007776-RA	-1.09932439469479	1.14378313901874e-08
CPIJ007797-RA	-0.854608953394662	0.0043943919832463
CPIJ007814-RA	1.0024581932096	1.72064345566711e-23
CPIJ007825-RA	-0.845973375940412	0.0139221639070816
CPIJ007826-RA	-0.903516511571926	0.00026540810999514
CPIJ007828-RA	-0.922682177858731	0.00405116833294309
CPIJ007830-RA	-0.650289825119492	0.00263250659250104
CPIJ007836-RA	-3.24854598498375	9.44602955267618e-09
CPIJ007849-RA	-1.32045918081526	0.000620163909006
CPIJ007850-RA	-3.07648953157367	4.38266346450601e-19
CPIJ007912-RA	-0.583443430254019	1.49225851960114e-11
CPIJ007929-RA	1.20678560681155	0.00775597519308908
CPIJ007930-RA	0.72808838243016	0.000120303575345538
CPIJ007939-RA	-0.635817766654469	1.03582905420767e-07
CPIJ007965-RA	0.607330119769835	0.000525136066753043
CPIJ007971-RA	0.595559531534656	0.00812226759865232
CPIJ008005-RA	0.691718454893416	5.13654491527855e-05
CPIJ008038-RA	1.94995494405403	0.00726800921351381
CPIJ008054-RA	0.722080403958883	0.00208339448296683
CPIJ008055-RA	1.53879582643777	1.97528001920234e-06
CPIJ008114-RA	-0.788424494974743	0.0435809779548274
CPIJ008124-RA	-0.613328624989811	0.0308793624628208
CPIJ008131-RA	0.598100704669623	0.0336122660105672
CPIJ008147-RA	0.897564717168782	0.0197136773233442
CPIJ008149-RA	-0.79201094497163	9.63240438211448e-05
CPIJ008164-RA	-0.980476952311207	0.0193539792255422
CPIJ008213-RA	-2.02563359472517	1.68459211267588e-09
CPIJ008235-RA	-0.799551562956503	0.000105486219978289
CPIJ008252-RA	-1.33566701162067	0.0092803415520191
CPIJ008256-RA	0.750354915107646	4.92865311555987e-05
CPIJ008261-RA	0.94721173712366	0.000123775997028918
CPIJ008266-RA	-0.86488107423271	1.13779860242026e-10
CPIJ008336-RA	-0.78409517951462	0.00967251337355278
CPIJ008355-RA	-0.797221858847775	1.38840871699873e-08
CPIJ008363-RA	-2.33440348198085	2.0735215844585e-08
CPIJ008383-RA	-0.869888427312829	0.00967734099510502
CPIJ008398-RA	-0.653611370309836	2.917840403794e-05
CPIJ008422-RA	7.00775312268707	1.26250101957288e-09
CPIJ008445-RA	-0.705464102454514	0.00549967158420054
CPIJ008452-RA	-1.26747935064273	4.04492273343867e-05
CPIJ008464-RA	4.27788678004449	9.80666090101768e-06
CPIJ008474-RA	-0.621331225066725	0.0127322927811365
CPIJ008495-RA	1.09353873711834	8.02951481270148e-07
CPIJ008496-RA	1.36885279759798	0.00627661535221576
CPIJ008528-RA	-0.754076698333791	0.0324326547650462
CPIJ008536-RA	-1.74187301294823	1.4771635495136e-09
CPIJ008586-RA	0.665620981225279	0.00796290779092622
CPIJ008622-RA	-1.4875572060482	0.00357615297016953
CPIJ008638-RA	-0.908319254488864	0.000111852608098359
CPIJ008673-RA	-3.84156297490551	3.33975101208516e-23
CPIJ008678-RA	-0.689082693686756	0.0123060041460566
CPIJ008716-RA	0.748063594363372	7.35316298985204e-07
CPIJ008733-RA	-0.624008052859102	0.00458000495236102
CPIJ008742-RA	-0.883247230922654	0.000947747628252393
CPIJ008746-RA	-0.730581688085986	0.0223628891114129
CPIJ008747-RA	1.15827050992589	7.11756109836689e-12
CPIJ008758-RA	0.687687761194197	0.000120417670613897
CPIJ008761-RA	-1.34030881344684	8.45131891570262e-09
CPIJ008766-RA	-2.11888346868084	0.00107382048166333
CPIJ008767-RA	-1.68956921425014	5.937263668411e-08
CPIJ008826-RA	-0.943147522367102	3.97793625786298e-06
CPIJ008842-RA	-0.585719822617127	0.000674008708660159
CPIJ008901-RA	-0.932595040545826	0.0108049995717089
CPIJ008907-RA	-0.589943607369786	0.011966314765594
CPIJ008960-RA	0.666793424173423	0.0241279260500608
CPIJ008969-RA	-2.76725490938534	3.18639039503077e-10
CPIJ008983-RA	-0.605596847756182	0.0066508430901982
CPIJ008989-RA	-1.33697613469293	0.0143311282533982
CPIJ008999-RA	0.69881450886374	5.97951155888638e-07
CPIJ009024-RA	0.792890160118872	0.00180626069298202
CPIJ009056-RA	0.941441590997691	7.83354519493303e-07
CPIJ009061-RA	-1.91266899429131	6.99366101746956e-05
CPIJ009083-RA	1.64525566774171	1.35379488540477e-07
CPIJ009098-RA	0.609371003826099	0.0162001450719798
CPIJ009099-RA	1.66434251413942	6.47905428359394e-11
CPIJ009100-RA	0.88320738797371	0.0265332731239332
CPIJ009115-RA	-1.24686793548571	9.44060412382169e-13
CPIJ009118-RA	-0.733265095813623	0.0345211566630199
CPIJ009120-RA	0.805559663642352	0.0254615344178839
CPIJ009122-RA	0.594573224204513	0.0359765251455987
CPIJ009131-RA	-0.791798310973639	2.30554374835105e-07
CPIJ009137-RA	-0.729512527873028	1.37482887303587e-05
CPIJ009142-RA	1.43522045631185	0.000679553246496336
CPIJ009148-RA	0.991050716128885	3.3144470047773e-11
CPIJ009149-RA	-1.78262535489565	9.05806973380053e-07
CPIJ009259-RA	0.943581783034916	0.0232919490547837
CPIJ009260-RA	1.04947339002161	0.00560024446780085
CPIJ009272-RA	1.26296974688493	3.59105891596212e-06
CPIJ009291-RA	-3.1976440214616	0.00237029267553365
CPIJ009294-RA	-0.624702668216949	0.016545061972215
CPIJ009309-RA	-0.770398184311784	7.56988445132252e-07
CPIJ009316-RA	1.16657543373983	0.00143073171353028
CPIJ009319-RA	-0.891567234587661	0.00332458479903408
CPIJ009331-RA	-0.900072991267677	2.68925013806956e-11
CPIJ009358-RA	0.607164082675105	0.000115641974472589
CPIJ009362-RA	0.672157861810645	1.5930090674665e-06
CPIJ009368-RA	1.30657233725349	0.000728696930071293
CPIJ009399-RA	0.99024498399856	0.0116797703358504
CPIJ009449-RA	-0.742674923209771	7.14449681630636e-09
CPIJ009459-RA	-0.618168995048691	0.0037458108282289
CPIJ009467-RA	-0.948930937843333	0.00293830051412163
CPIJ009481-RA	1.30690249304628	4.7718634147441e-18
CPIJ009492-RA	6.79474741039288	1.58371963100868e-09
CPIJ009514-RA	-1.55022053000679	0.00262772602788426
CPIJ009525-RA	-1.09130906311885	0.00920616267622202
CPIJ009538-RA	0.826914634155421	0.0248051506277155
CPIJ009545-RA	1.23804806057303	0.00151032626807379
CPIJ009546-RA	-1.03175724662475	0.00675965763743467
CPIJ009553-RA	-1.11163807509614	8.55216913379748e-07
CPIJ009567-RA	-1.85381730832556	0.00489607172835412
CPIJ009568-RA	0.638678831534357	0.000142563757042479
CPIJ009599-RA	-1.89790758694578	2.20448129770606e-21
CPIJ009611-RA	-0.665314582095109	0.00359684436654676
CPIJ009633-RA	-0.746071020964037	0.0147573165150147
CPIJ009664-RA	0.654913456579126	6.89098610773091e-05
CPIJ009730-RA	0.643931049038079	0.0202046164753109
CPIJ009745-RA	0.680635019532025	0.0252907427508082
CPIJ009782-RA	-0.608832858388252	0.001121105680367
CPIJ009824-RA	0.589107657801959	0.0123109695602102
CPIJ009860-RA	5.56202267346001	1.4032576681103e-05
CPIJ009896-RA	0.794378345525653	0.00601169273114855
CPIJ009900-RA	0.664053902876623	0.0456722654957398
CPIJ009922-RA	-1.27186594440052	0.00019074919740428
CPIJ009926-RA	-0.71443289026478	1.39277248797379e-10
CPIJ009937-RA	1.07361088890372	0.0178287514929854
CPIJ009956-RA	-1.72829694667465	1.42407978091882e-18
CPIJ009958-RA	-0.592761248790733	0.0491826700806267
CPIJ009971-RA	-1.60550756968901	0.0107921540661702
CPIJ009975-RA	5.40213645192235	2.16053077660711e-13
CPIJ010000-RA	0.594938477177882	0.0132292403022241
CPIJ010003-RA	-0.880566152626582	7.14449681630636e-09
CPIJ010046-RA	2.40945552456436	2.45090470179409e-06
CPIJ010048-RA	3.26368016637283	2.24943750502334e-09
CPIJ010052-RA	0.802125407939129	0.00861566051133026
CPIJ010059-RA	0.939426302000571	0.0159131129740919
CPIJ010086-RA	1.20847104208629	0.00119932533189725
CPIJ010133-RA	-1.4791575998737	2.83937242720403e-15
CPIJ010173-RA	0.66690508387691	2.99171120352325e-06
CPIJ010209-RA	0.686425793394175	4.64023873558781e-05
CPIJ010229-RA	1.27131318792598	1.62476588493202e-11
CPIJ010230-RA	-1.96000009934547	7.24781085622257e-14
CPIJ010233-RA	-2.90841426902945	1.51772318614792e-05
CPIJ010237-RA	-1.78489044043674	0.00259861941241122
CPIJ010281-RA	1.00344985851299	9.14815055867894e-11
CPIJ010295-RA	1.42890578704313	9.09714602038803e-06
CPIJ010296-RA	-1.11239825887394	0.000844663292498751
CPIJ010308-RA	-1.5507595464182	0.00501708232973785
CPIJ010312-RA	-1.29704255645716	2.63711698211714e-08
CPIJ010314-RA	1.43710622665864	5.46720719575326e-11
CPIJ010317-RA	-1.08178974032885	0.00971431052856532
CPIJ010330-RA	6.29882684695168	2.88059837059981e-14
CPIJ010342-RA	-1.37474037683214	2.07363619387752e-05
CPIJ010346-RA	-0.941293151809145	0.0155890504018387
CPIJ010367-RA	-1.08687363034269	1.04689121992153e-12
CPIJ010370-RA	-0.961387533764705	5.01969991935533e-05
CPIJ010376-RA	6.23881542440922	5.97951155888638e-07
CPIJ010386-RA	0.756543776125183	0.0174444497295273
CPIJ010392-RA	0.71487106699451	0.00569719127940457
CPIJ010456-RA	0.978093783074604	0.00183402899398514
CPIJ010462-RA	1.37026283614409	9.12321099653289e-11
CPIJ010465-RA	1.97141923162816	0.00242297911886591
CPIJ010479-RA	0.854906099662485	0.0354848868823207
CPIJ010489-RA	0.939367106784312	0.00601169273114855
CPIJ010505-RA	-6.76346308293976	1.10050910750453e-09
CPIJ010516-RA	2.84558644916913	4.3088137505304e-16
CPIJ010539-RA	-0.597453045458115	3.476437660584e-06
CPIJ010544-RA	-0.690228960334861	0.00130811157076648
CPIJ010550-RA	2.35127898268678	3.64918998140502e-26
CPIJ010562-RA	1.21215359932868	8.82226809217984e-11
CPIJ010626-RA	-0.651914637031803	3.47424636989575e-06
CPIJ010627-RA	-0.730194000957035	0.00380589528886052
CPIJ010639-RA	-1.58634268109413	6.14854565215606e-12
CPIJ010640-RA	-2.87607670068665	0.000118297360480095
CPIJ010650-RA	3.28380944013325	0.000114714130794036
CPIJ010682-RA	0.605568727811212	7.14449681630636e-09
CPIJ010697-RA	-3.50822750599282	0.00195666501912133
CPIJ010715-RA	1.45867194165489	0.00103054737306508
CPIJ010747-RA	0.695006136628446	0.00865948530476658
CPIJ010787-RA	2.30079953512036	9.1355614921336e-11
CPIJ010799-RA	-0.898681006230817	5.37433182487e-06
CPIJ010803-RA	1.11239805801971	2.55625810939927e-05
CPIJ010804-RA	1.69628765052018	8.95737721603187e-05
CPIJ010814-RA	-1.54196062045391	1.62733508589024e-27
CPIJ010834-RA	0.649087649916844	0.00129817216990104
CPIJ010839-RA	-1.28168913404839	0.000120417670613897
CPIJ010848-RA	0.639229039013977	0.0319307263570682
CPIJ010854-RA	0.69422247169591	0.000630333340099254
CPIJ010860-RA	-0.811656850444059	0.000112347883047495
CPIJ010861-RA	-1.37452793936218	4.87260190970942e-05
CPIJ010885-RA	-0.753371628668658	0.00324999986728013
CPIJ010897-RA	-0.984770012358666	0.00620585567719855
CPIJ010974-RA	-1.20110632190428	0.000627332185127598
CPIJ010975-RA	-1.90057638928446	6.72100302926717e-09
CPIJ010978-RA	-0.84062721285096	0.0338325908850986
CPIJ010990-RA	1.0714616286147	7.79843140916584e-19
CPIJ010993-RA	0.704330187102391	0.0330631454966907
CPIJ010997-RA	-1.5724942116718	5.25974291719985e-37
CPIJ011003-RA	-3.02972612027521	1.81717082366307e-08
CPIJ011004-RA	-1.94278912231601	8.4788804759045e-08
CPIJ011006-RA	-1.6669784521036	5.82096796669756e-06
CPIJ011012-RA	-1.30478413032167	5.48689259638256e-14
CPIJ011031-RA	-0.590181495545206	0.0329128235372753
CPIJ011069-RA	0.727377593572906	0.0424384926031391
CPIJ011082-RA	0.693827312184632	0.0313226284037407
CPIJ011088-RA	-1.27162730989173	4.23032861219011e-13
CPIJ011097-RA	0.66377426943788	0.000301034529264344
CPIJ011100-RA	-2.4782506202641	0.000173725194776906
CPIJ011104-RA	-4.57573488351094	1.83936210667548e-20
CPIJ011153-RA	1.83447457042537	5.03622867936827e-05
CPIJ011155-RA	0.779759163298806	0.0221085737216643
CPIJ011169-RA	1.209476238356	0.00958605622400549
CPIJ011246-RA	0.949810873132889	7.36588051705609e-12
CPIJ011247-RA	0.744319016110809	2.65121181238436e-07
CPIJ011268-RA	0.83322528000282	3.10078104974822e-10
CPIJ011331-RA	1.77318184458637	0.00213080490056817
CPIJ011334-RA	0.924717999126105	2.97762612273263e-06
CPIJ011377-RA	-0.859035710295318	2.97737574855355e-17
CPIJ011389-RA	0.75188258368346	0.0136428121426235
CPIJ011427-RA	0.654955687534412	3.61843695894804e-07
CPIJ011436-RA	1.20815249095338	0.0121755676677581
CPIJ011448-RA	-0.668162115726145	4.212253979867e-07
CPIJ011467-RA	-1.12634833710762	0.00598677746270386
CPIJ011473-RA	-0.863193583349727	0.0215556860270154
CPIJ011491-RA	0.736660642940034	3.15636796098467e-08
CPIJ011521-RA	0.691662236132745	7.74671626610395e-05
CPIJ011542-RA	-0.618482530498804	0.0167676413360391
CPIJ011549-RA	1.72425883932504	3.03623450719077e-05
CPIJ011557-RA	-0.965270430281978	5.27145049242678e-08
CPIJ011564-RA	-1.21607680421378	0.0238210339812499
CPIJ011569-RA	0.651299697074361	0.0352820017563974
CPIJ011580-RA	-0.832511239800924	0.0279379227496077
CPIJ011583-RA	-5.39866632950366	2.34729022841578e-32
CPIJ011590-RA	0.72903453738548	1.40929746684088e-11
CPIJ011602-RA	-0.721330341218224	2.07363619387752e-05
CPIJ011608-RA	0.933608330428914	0.0274699296375483
CPIJ011625-RA	0.845182093264965	0.000265269552031808
CPIJ011652-RA	-0.722716744799767	0.00375193951134874
CPIJ011703-RA	1.94474531083331	0.00185791473038215
CPIJ011705-RA	-0.812407249399801	2.2173193285602e-08
CPIJ011718-RA	0.810478062155634	0.0126509408554407
CPIJ011728-RA	1.19221793929761	1.62140180766681e-08
CPIJ011782-RA	-1.35072237999731	0.00327885890591765
CPIJ011791-RA	0.783889041277583	0.00020934783477556
CPIJ011795-RA	0.661900748583776	0.0037637738431289
CPIJ011799-RA	-1.78419106504724	0.0018874395120319
CPIJ011805-RA	3.08719760026425	6.46417325981802e-13
CPIJ011842-RA	-1.32010132614676	1.57027526586102e-07
CPIJ011865-RA	-1.00028100700033	0.000921349978191473
CPIJ011876-RA	1.42724211058324	1.05689456462938e-09
CPIJ011877-RA	0.703302126723829	1.10543177906584e-05
CPIJ011879-RA	-1.68293447494284	7.61625253321558e-08
CPIJ011885-RA	-1.3987599575791	0.00261164989366803
CPIJ011886-RA	-0.789102313766398	0.0173670224493345
CPIJ011903-RA	0.94264296923864	6.87321643869189e-09
CPIJ011904-RA	0.628038578726219	2.5562098052915e-10
CPIJ011910-RA	-1.21824686057188	5.26514348363495e-13
CPIJ011913-RA	-0.932201679286221	1.2143717086919e-06
CPIJ011919-RA	-0.61214535663372	0.00252844113115338
CPIJ011936-RA	-0.710044075071742	0.0318207339691012
CPIJ011944-RA	0.754264440010495	5.77957539144439e-11
CPIJ011975-RA	0.921648962069763	3.28567272530979e-05
CPIJ011983-RA	1.23655523940161	0.000673761004448949
CPIJ011994-RA	1.26551707429857	0.0173009418172853
CPIJ011996-RA	-0.782583890323064	1.73838441552852e-05
CPIJ012013-RA	0.775064662844531	3.49089311820612e-12
CPIJ012022-RA	0.916354427465364	1.60533486610408e-06
CPIJ012028-RA	-5.93251069712461	5.38128583004316e-19
CPIJ012034-RA	-1.01804842764828	1.10050910750453e-09
CPIJ012042-RA	1.06216005269703	0.0186960830583457
CPIJ012060-RA	2.56787921297638	9.76628894150531e-15
CPIJ012070-RA	0.775205475604325	0.014962235634452
CPIJ012113-RA	3.9041034211904	4.85074741271207e-05
CPIJ012125-RA	1.0239880576333	0.00436769476149127
CPIJ012165-RA	0.943289571383872	0.0206995559714408
CPIJ012177-RA	-0.95284475065846	0.000107887911189451
CPIJ012178-RA	-0.62712663087237	0.0045693993308686
CPIJ012233-RA	-0.780093919457595	0.00356329115062636
CPIJ012243-RA	-5.79384943530337	2.14770611105596e-06
CPIJ012250-RA	-1.32246269478563	3.64918998140502e-26
CPIJ012251-RA	-0.676459900178523	4.58841355008756e-05
CPIJ012307-RA	-1.64083749608642	2.3535662373681e-13
CPIJ012316-RA	-0.734674973665509	0.00332748041188766
CPIJ012317-RA	-0.677613435142779	0.00470602822849733
CPIJ012351-RA	-0.808297752159782	0.000309903702402605
CPIJ012356-RA	1.00218290810297	3.7348441529038e-05
CPIJ012374-RA	1.05167806875827	1.63188272599037e-11
CPIJ012466-RA	1.81878020640979	4.31550515911493e-07
CPIJ012472-RA	0.604565064320693	0.00392060219151856
CPIJ012475-RA	1.08728371881969	1.37185090431986e-12
CPIJ012502-RA	1.19653173600865	0.000297957145799776
CPIJ012514-RA	-0.96497794602267	0.000125315619954572
CPIJ012525-RA	1.08853839496525	1.51629346670299e-07
CPIJ012556-RA	3.449359117345	0.00211420681458755
CPIJ012557-RA	-5.72858892785479	1.13644227589985e-06
CPIJ012562-RA	-1.5263026827871	7.14449681630636e-09
CPIJ012591-RA	2.25416362412782	0.000148498160854227
CPIJ012614-RA	-1.816197436551	1.58238726267608e-08
CPIJ012627-RA	0.584900273380607	0.00664225171704527
CPIJ012629-RA	-1.16370009897728	0.0024263550847682
CPIJ012649-RA	-1.49237048825898	7.9733964547495e-06
CPIJ012669-RA	-0.849369825803834	0.00108196615372644
CPIJ012677-RA	1.2768304562153	0.00347337007139975
CPIJ012700-RA	3.1729212483957	5.98267211060859e-10
CPIJ012711-RA	1.91185581194689	0.00549955708439472
CPIJ012716-RA	0.885181240905826	0.0213634169597748
CPIJ012717-RA	1.07260742609949	0.0244111205703809
CPIJ012719-RA	3.17758761194587	5.38128583004316e-19
CPIJ012745-RA	1.020270066997	0.0205376905515579
CPIJ012746-RA	1.62433799615578	0.00475402784264516
CPIJ012775-RA	0.617518965579911	0.000109943698143139
CPIJ012786-RA	-4.24051615717322	2.10134328691969e-08
CPIJ012787-RA	-0.623459266090902	0.013053686121072
CPIJ012788-RA	1.99138170455371	6.98677043237012e-07
CPIJ012803-RA	0.806432421692833	7.56595929133857e-09
CPIJ012816-RA	-1.90793982116395	0.00408698664624985
CPIJ012841-RA	0.657721381340154	0.000126558991928494
CPIJ012884-RA	0.615888747463269	0.0067930127959659
CPIJ012887-RA	-0.65289840417993	6.73952743611808e-09
CPIJ012888-RA	-1.13554839138759	7.36380864978277e-14
CPIJ012912-RA	-4.66967547207132	0.000150821551090602
CPIJ012919-RA	1.22827696997302	0.000734548016986891
CPIJ012939-RA	-1.62487633526212	4.37688399104993e-06
CPIJ012942-RA	-1.00243812258848	0.00350428047414362
CPIJ012961-RA	1.14180565260926	4.61635349488836e-06
CPIJ012964-RA	0.772669060495373	9.48794428206286e-11
CPIJ012985-RA	-6.00032457744877	1.95069453095823e-07
CPIJ012991-RA	1.1363856526242	6.12863186361384e-07
CPIJ012998-RA	-0.653087864734538	0.0129261952104865
CPIJ013040-RA	-0.901336738132389	1.01060338961972e-05
CPIJ013056-RA	-1.31483627247303	1.65371254438649e-05
CPIJ013059-RA	1.11424941224807	1.38144034054233e-15
CPIJ013083-RA	-0.596228587841927	0.000619178421436314
CPIJ013094-RA	0.599113914340803	5.48646838837552e-08
CPIJ013095-RA	-1.32462081836144	0.00361573831999137
CPIJ013096-RA	3.05939923450038	0.00175995652666331
CPIJ013128-RA	-0.59629377747103	1.28624202663497e-06
CPIJ013129-RA	-0.581833384395679	0.00614816466242741
CPIJ013143-RA	-0.627355243364695	0.0016409596625776
CPIJ013169-RA	-1.15066177164753	1.76973231832165e-07
CPIJ013196-RA	3.46995426874682	2.86971578688409e-11
CPIJ013208-RA	0.937390950432142	9.38914041585802e-09
CPIJ013210-RA	0.9329869697536	6.99366101746956e-05
CPIJ013252-RA	-1.10800914281243	0.0280756501176769
CPIJ013273-RA	-4.68340927914547	3.10171599580542e-06
CPIJ013292-RA	-0.801059450449449	0.0307172830771964
CPIJ013296-RA	3.22961815466306	0.000151382120429166
CPIJ013304-RA	-0.744235999584585	2.99152682882321e-05
CPIJ013342-RA	-5.54193564116906	5.87966652843438e-06
CPIJ013379-RA	-1.01010925685247	0.000159006291254881
CPIJ013380-RA	-0.78172911981707	0.000915815645466909
CPIJ013381-RA	-1.33744622535226	2.48363164629878e-06
CPIJ013395-RA	-0.598962037957973	0.0194073096588985
CPIJ013404-RA	0.838224407409877	0.0232225053523634
CPIJ013421-RA	-1.22949570537368	0.0166494874463957
CPIJ013430-RA	0.687080524028534	0.0318946028230256
CPIJ013435-RA	-0.732465310774116	2.13166078294062e-05
CPIJ013437-RA	0.817028081523307	1.69840551307885e-06
CPIJ013472-RA	0.955312934437364	0.0149420925129058
CPIJ013475-RA	-1.10756562392782	1.75969285569545e-08
CPIJ013519-RA	-0.690497342870808	0.0375438371163046
CPIJ013531-RA	0.606513152351819	0.0153479781390048
CPIJ013541-RA	1.21617774285148	4.53986959359821e-10
CPIJ013542-RA	-2.1212486199358	0.000332613471554493
CPIJ013565-RA	0.882437402812374	0.0174466406975743
CPIJ013567-RA	-1.23517538733418	0.00281714501521445
CPIJ013568-RA	1.05459755412759	0.0164568006074828
CPIJ013600-RA	-1.80575287572523	1.83160310806873e-07
CPIJ013601-RA	1.62219887270338	0.00117386545218911
CPIJ013621-RA	0.876842837384265	5.11950375250497e-08
CPIJ013625-RA	1.42728103944247	0.00197258156851956
CPIJ013628-RA	-1.11746540717842	0.000378802042357438
CPIJ013634-RA	0.964376793545253	0.0024768854417981
CPIJ013671-RA	-1.5172655699666	4.49371093876715e-13
CPIJ013704-RA	0.766452735525879	0.000261083686287848
CPIJ013709-RA	1.29107953811143	2.36263511698186e-10
CPIJ013711-RA	-0.718748886304063	0.0349501735389652
CPIJ013714-RA	-0.654734779551554	0.00972102058172679
CPIJ013738-RA	0.927535297435722	0.0233061103901076
CPIJ013749-RA	-0.916695986680907	0.0321173241214115
CPIJ013782-RA	-1.07118707759498	1.53286710857271e-17
CPIJ013785-RA	-1.32430837848414	0.000319245749944138
CPIJ013860-RA	1.0790890785429	9.88930868427024e-11
CPIJ013871-RA	-0.71278884281055	0.0298288658120733
CPIJ013879-RA	-1.44503549293335	1.66574679281066e-22
CPIJ013881-RA	-1.17989954373186	2.74640367700972e-09
CPIJ013882-RA	-1.0945917227777	6.38586297779873e-12
CPIJ013884-RA	-1.04771080000576	8.80603821308441e-07
CPIJ013890-RA	0.807475325559495	0.0211809569255058
CPIJ013902-RA	0.765015038330951	0.0326036008181533
CPIJ013903-RA	-0.841709856517712	0.00418802677612522
CPIJ013917-RA	3.6800630351643	2.61283086034985e-247
CPIJ013918-RA	5.60414156857265	9.77463729260567e-12
CPIJ013919-RA	3.01860627936342	8.88896965293732e-47
CPIJ013920-RA	0.667729433613197	2.88815317715639e-07
CPIJ013951-RA	-1.03254233215707	4.21859134936112e-12
CPIJ013969-RA	-0.801344374333395	1.60464331351871e-09
CPIJ013976-RA	8.23799834906832	6.16770050587417e-15
CPIJ013977-RA	-3.14137712114516	7.13528272191478e-07
CPIJ013987-RA	0.674661337832445	0.00668692159695699
CPIJ013988-RA	-1.3321593003722	0.000223685800651248
CPIJ014003-RA	1.08271751749453	0.0160172329632143
CPIJ014006-RA	1.07392488203058	0.00452974104336685
CPIJ014020-RA	0.713848822252556	0.000498295610608734
CPIJ014047-RA	0.878657717255871	0.000298444645673731
CPIJ014056-RA	0.91301305243771	0.00889087034571014
CPIJ014076-RA	-3.40206633694607	4.43758565638762e-06
CPIJ014105-RA	3.50350970633304	1.1757434686232e-05
CPIJ014109-RA	-4.50009867038747	3.11669715394108e-05
CPIJ014115-RA	-1.15910725076597	6.60910063613451e-08
CPIJ014119-RA	1.87327876504865	0.00160371684851868
CPIJ014129-RA	-1.86140300558741	0.00163051689427388
CPIJ014169-RA	-7.1711641497641	2.44057441827615e-11
CPIJ014218-RA	3.03395424239461	0.000173725194776906
CPIJ014222-RA	1.4854996071812	2.13855490578934e-07
CPIJ014224-RA	-0.842117195656586	0.00634922936131817
CPIJ014233-RA	5.74110599701989	1.11938571216566e-05
CPIJ014234-RA	0.733672386524254	3.66514738066996e-10
CPIJ014239-RA	1.22146744580203	3.40377260777893e-08
CPIJ014257-RA	-1.83904022683269	1.48241435603485e-07
CPIJ014266-RA	3.91032868931741	1.29707237163085e-07
CPIJ014276-RA	1.62221635039372	0.00150807370500946
CPIJ014283-RA	0.842384087548719	7.87008380801003e-08
CPIJ014310-RA	1.92340639292502	4.93048739583301e-09
CPIJ014312-RA	-0.883108189313186	0.0216982714719741
CPIJ014325-RA	1.1775243462018	6.65457751511047e-08
CPIJ014326-RA	-0.748699493100582	9.56838458064278e-05
CPIJ014330-RA	-0.620937330520668	0.00501708232973785
CPIJ014336-RA	1.26447171010282	0.0123406783506367
CPIJ014348-RA	0.961411310816425	2.7087849162185e-06
CPIJ014350-RA	1.15581914407002	4.23352309219220e-09
CPIJ014352-RA	0.903590293395092	8.61836174263001e-06
CPIJ014359-RA	0.580575448030918	9.72927508148673e-05
CPIJ014375-RA	-6.18825087019563	1.08983391080192e-08
CPIJ014384-RA	0.653147660872514	1.10852379494646e-05
CPIJ014418-RA	-0.762599882988395	0.0193259924759287
CPIJ014439-RA	2.87723929473081	2.6897145046165e-08
CPIJ014442-RA	5.27568245824058	1.62040642787861e-06
CPIJ014458-RA	1.52883054927455	0.00701827189230437
CPIJ014472-RA	-2.53830297360998	4.87368185605874e-07
CPIJ014480-RA	1.82808665896313	0.00116706808293553
CPIJ014487-RA	1.03156199906183	0.00393570086569918
CPIJ014493-RA	1.57162140732362	7.35316298985204e-07
CPIJ014514-RA	0.915852023644187	0.000844663292498751
CPIJ014525-RA	0.643913726424634	0.000892912075812637
CPIJ014529-RA	1.03527385562513	0.000164874846227149
CPIJ014550-RA	5.0252040368539	1.18475944473587e-10
CPIJ014561-RA	0.686174641860543	1.40082997117995e-05
CPIJ014581-RA	-0.806843976707301	1.53460837990061e-07
CPIJ014597-RA	5.25925753028076	9.84253514200471e-05
CPIJ014611-RA	-1.2722614931065	0.00122904753343152
CPIJ014618-RA	2.3655096743537	0.0020768253893489
CPIJ014621-RA	1.51628864218819	3.15636796098467e-08
CPIJ014622-RA	2.06188751013356	0.00023689947892336
CPIJ014623-RA	1.10206915933841	0.000940645806432622
CPIJ014628-RA	-3.338125987834	1.85934027532927e-05
CPIJ014636-RA	-3.29781130938062	0.00019785394875731
CPIJ014660-RA	0.732041169760815	0.000281002269297507
CPIJ014662-RA	1.24392219610261	0.000533273199744598
CPIJ014682-RA	-4.84489449407712	1.48132725661654e-15
CPIJ014742-RA	-1.0984107599132	7.61723112033037e-06
CPIJ014772-RA	2.9768325914353	1.67381480326997e-06
CPIJ014777-RA	0.848859039481721	2.44640417664072e-28
CPIJ014783-RA	-0.797624232746503	4.73746183808757e-05
CPIJ014796-RA	0.657423772425073	0.00585827508826517
CPIJ014863-RA	5.47980012675816	4.42024890669519e-10
CPIJ014884-RA	5.79171032641764	9.36531615947551e-06
CPIJ014897-RA	-0.866375135830338	7.30502129564554e-14
CPIJ014908-RA	0.710424222763372	2.71877286840133e-07
CPIJ014909-RA	0.873293980811251	0.00016411091939531
CPIJ014934-RA	-0.631804177471588	0.0104564820975944
CPIJ014949-RA	0.651144870554877	0.0404959771516874
CPIJ014981-RA	-1.0454779271544	2.30868341832981e-07
CPIJ014993-RA	1.02555780422007	0.0187190877692889
CPIJ015014-RA	-1.73963073047956	4.12987784490198e-15
CPIJ015026-RA	1.62760495339353	0.0147490898909389
CPIJ015041-RA	1.31771815707326	0.0097087666664171
CPIJ015065-RA	-0.799152623014371	0.000993079437588986
CPIJ015083-RA	-0.710671523136142	0.000452387715752049
CPIJ015114-RA	1.35646997896234	5.00632650202111e-28
CPIJ015117-RA	0.641462230790997	0.00102345099775564
CPIJ015125-RA	-1.03690381369493	0.000601308344128183
CPIJ015126-RA	-0.687747970323181	0.000668843839019376
CPIJ015127-RA	0.602383575515179	0.0078157384388923
CPIJ015128-RA	0.608498081654571	0.0013785308440162
CPIJ015132-RA	-0.649526738156499	0.0202981792041847
CPIJ015176-RA	0.659099621150905	0.00737799741331455
CPIJ015196-RA	-0.63027800761685	0.0364847344663067
CPIJ015227-RA	-0.715351077209459	1.20173062130309e-09
CPIJ015234-RA	-0.775265377844645	0.000110001296558827
CPIJ015250-RA	0.89965297763665	0.00688654568705915
CPIJ015253-RA	2.05234444581196	2.67126102563193e-24
CPIJ015269-RA	0.825968737229042	0.00619271848186484
CPIJ015275-RA	-0.996315085823421	0.000628145172642266
CPIJ015296-RA	1.04886687369733	0.0131680274182479
CPIJ015301-RA	-2.31436672258578	3.77002016230715e-06
CPIJ015305-RA	-5.3703295433237	2.5666534394454e-14
CPIJ015350-RA	0.934969753773204	0.00690708091838362
CPIJ015352-RA	1.75966848155396	2.24569921505297e-06
CPIJ015359-RA	-2.26298677040301	0.00307185599210171
CPIJ015361-RA	-0.835122342272393	0.0198004339179272
CPIJ015382-RA	2.89302814705574	6.7747393751522e-12
CPIJ015388-RA	-0.62608732527039	0.000768439268451368
CPIJ015391-RA	-1.062434605189	0.00897170627418621
CPIJ015417-RA	-0.893986973034042	3.52441027475376e-08
CPIJ015429-RA	1.3505942237318	0.0127975867885652
CPIJ015440-RA	-1.45612083153936	0.0164953935824783
CPIJ015455-RA	2.50917531785604	0.000888637803548546
CPIJ015459-RA	0.677544447297913	4.69945601473225e-05
CPIJ015463-RA	-1.13739373182213	2.44582875264233e-07
CPIJ015479-RA	1.38342962642515	2.13307222118328e-06
CPIJ015488-RA	0.669277841987038	0.00050570282399656
CPIJ015508-RA	0.817166691305331	0.0159131129740919
CPIJ015512-RA	1.96932120058707	9.79158747714281e-05
CPIJ015556-RA	0.587491765754068	3.36856046628447e-06
CPIJ015566-RA	1.0658611575827	8.38580412492029e-31
CPIJ015587-RA	-0.59572486817883	4.35095915341931e-06
CPIJ015603-RA	-4.0478944381802	5.20234576612023e-05
CPIJ015604-RA	-2.29457909353676	0.000104836215984257
CPIJ015640-RA	-0.879646512526075	3.82964567810432e-06
CPIJ015641-RA	0.996944364358058	0.0155783073882293
CPIJ015654-RA	1.17986330950341	1.84058048732062e-10
CPIJ015663-RA	-0.753963734243337	0.000120855829592349
CPIJ015670-RA	-1.51978773199056	0.0102106477789086
CPIJ015686-RA	-0.946323324235154	2.93507764921383e-10
CPIJ015694-RA	-1.2591677888408	0.000694625369305515
CPIJ015698-RA	-1.20652469778157	1.8340636644597e-28
CPIJ015707-RA	1.95362827387099	0.000404745750120513
CPIJ015708-RA	-1.07874737549539	0.0014581964644313
CPIJ015710-RA	0.60785418959767	0.000369994037568186
CPIJ015728-RA	-0.676374220713267	0.0149206840036288
CPIJ015729-RA	0.7198462102858	0.0191594328812797
CPIJ015739-RA	-0.596505119202433	1.94731668968007e-06
CPIJ015793-RA	0.914587896285136	9.4533974129225e-06
CPIJ015799-RA	-1.32381086481239	0.000236356761732652
CPIJ015800-RA	-0.615460163472911	0.0176260766421805
CPIJ015809-RA	-1.42233590809248	0.0044932866462113
CPIJ015813-RA	1.27587424301424	0.0212352237323434
CPIJ015823-RA	0.941419895984746	0.0166104805446278
CPIJ015839-RA	-1.31297885569564	0.00522033296882841
CPIJ015849-RA	-1.39860646867415	0.0012980412082658
CPIJ015850-RA	1.24103020568113	0.00350007988449153
CPIJ015852-RA	1.86298439269517	4.54071403769776e-09
CPIJ015867-RA	-1.92531632628883	0.00438916548036826
CPIJ015872-RA	-0.829581037803918	0.000651058465985182
CPIJ015878-RA	-0.833910574960158	8.04346916126616e-06
CPIJ015885-RA	-2.25082767799352	0.00214949746153206
CPIJ015897-RA	0.587857112921505	0.038925341569737
CPIJ015898-RA	1.00439479880953	0.0162001450719798
CPIJ015913-RA	-2.50425294570409	1.2432694240274e-12
CPIJ015915-RA	-2.11485811870323	3.87775841774193e-06
CPIJ015916-RA	0.95881038052942	0.0260497289829945
CPIJ015917-RA	0.849626999175648	5.15844238059926e-05
CPIJ015921-RA	-0.594383809714674	0.0211206596271638
CPIJ015954-RA	-1.71700187732423	8.92560332731486e-08
CPIJ015962-RA	0.628888361980933	0.0191121396589034
CPIJ015963-RA	-0.592919547680829	0.0202938104929573
CPIJ015966-RA	-2.50189899755767	3.26181635009805e-06
CPIJ015979-RA	-1.43446067712529	3.54251617026933e-06
CPIJ015985-RA	1.29892997234778	4.40118544145301e-06
CPIJ015986-RA	-0.874910608238696	1.20190097764149e-05
CPIJ016004-RA	0.861089758026974	0.0130320957876167
CPIJ016007-RA	0.592276724135514	0.0264394334706114
CPIJ016021-RA	-2.61496106554958	0.00107424507017253
CPIJ016028-RA	-1.10183991122907	0.000144582887921163
CPIJ016048-RA	-1.50376694797545	2.97832481738813e-05
CPIJ016051-RA	1.39815904337555	1.50798878029338e-24
CPIJ016054-RA	0.664346886131221	1.09983234752096e-05
CPIJ016058-RA	5.94097802429279	4.27265841249866e-06
CPIJ016064-RA	-1.10149106049045	0.0134354886202934
CPIJ016080-RA	2.75817943301848	2.72216510529866e-06
CPIJ016084-RA	2.17396062363234	1.77313403479079e-08
CPIJ016092-RA	0.795855361956218	1.41307907738443e-05
CPIJ016118-RA	-1.36072975526154	0.00266511034803708
CPIJ016133-RA	-1.39943200784682	0.00101389251826297
CPIJ016181-RA	0.608734261948827	0.0215556860270154
CPIJ016188-RA	-1.05420874838499	0.00454953411675687
CPIJ016212-RA	-3.91942402027412	9.91542149191892e-07
CPIJ016221-RA	-0.812990155734908	0.000628145172642266
CPIJ016244-RA	4.3335510799169	3.45290320463511e-08
CPIJ016255-RA	-0.891118514593188	4.00380038075893e-05
CPIJ016263-RA	0.953367459707408	0.00773822112200691
CPIJ016287-RA	0.580199682596188	0.0101292027707418
CPIJ016298-RA	0.686236237422103	0.013243501926459
CPIJ016304-RA	-1.28913159503177	0.0160981238134842
CPIJ016306-RA	-2.41400108039067	6.64434990877316e-05
CPIJ016307-RA	7.46201408105251	4.20456230339567e-11
CPIJ016327-RA	-3.59309447632772	2.49480533315168e-07
CPIJ016336-RA	-3.17504237688683	0.00224952807947622
CPIJ016362-RA	2.50221867095218	6.98677043237012e-07
CPIJ016386-RA	1.90457503923317	4.91711792839368e-05
CPIJ016433-RA	-2.53908531604046	9.57611100219303e-05
CPIJ016435-RA	-0.582412780299973	0.0158704400276689
CPIJ016444-RA	-1.19585893521242	0.00473060599784137
CPIJ016452-RA	1.43460421897608	0.00866737239027727
CPIJ016459-RA	4.45094899763683	8.67765155576891e-05
CPIJ016479-RA	-0.770962207120605	0.0378483218340558
CPIJ016503-RA	-0.741928008030767	0.0137757652755266
CPIJ016507-RA	0.881682090686021	0.00865264061028134
CPIJ016539-RA	-1.03187363904698	0.00691904768474352
CPIJ016580-RA	-4.53904303732423	2.96466209200589e-27
CPIJ016588-RA	2.86558514181786	0.00228693557104512
CPIJ016627-RA	-1.54210041345097	0.0148600477138513
CPIJ016645-RA	0.644698441052564	0.00127204874456372
CPIJ016658-RA	0.797265618968864	0.0016979834765671
CPIJ016661-RA	-5.74866639951906	4.8515369369553e-10
CPIJ016671-RA	-0.584487733037709	0.0177280502835376
CPIJ016685-RA	0.769384928933704	0.0382665391770231
CPIJ016689-RA	1.53624690514118	0.0118609812381644
CPIJ016698-RA	-0.585128889336791	0.0359765251455987
CPIJ016717-RA	-4.64270562671162	0.000100714935921146
CPIJ016723-RA	-3.87190722365559	1.90865968493404e-05
CPIJ016729-RA	1.11451649404557	1.89636988497892e-05
CPIJ016730-RA	1.4266455419188	9.30651802208748e-11
CPIJ016762-RA	-2.65349361591974	0.000396564840601492
CPIJ016790-RA	-1.20708884021524	9.29033679994463e-11
CPIJ016792-RA	-4.10033191092099	9.41771238053376e-06
CPIJ016824-RA	0.634401505346674	6.40041110440925e-07
CPIJ016837-RA	-0.70036170283225	0.0359243880077533
CPIJ016841-RA	-1.13056892998042	0.0130087359666813
CPIJ016846-RA	1.8218730930949	1.28435174859011e-13
CPIJ016847-RA	-1.25605295426673	0.0089739210479289
CPIJ016850-RA	1.75224484899202	3.8863697914261e-07
CPIJ016856-RA	0.650154576300036	0.00327885890591765
CPIJ016888-RA	1.01415247089181	0.0147596424448438
CPIJ016895-RA	0.690081530839925	0.0303644455994654
CPIJ016906-RA	-0.687112306291074	4.6793364952928e-08
CPIJ016909-RA	1.43342421687671	2.91653424722693e-06
CPIJ016921-RA	-1.45300564503854	1.22393528930733e-23
CPIJ016922-RA	1.63620210490426	2.86044803837004e-14
CPIJ016926-RA	1.31382545148007	1.09275316404794e-14
CPIJ016928-RA	4.86061823986056	9.94815967444373e-51
CPIJ016929-RA	0.764655717630743	0.00279794036320899
CPIJ016949-RA	-1.7557262433802	3.3470105376676e-11
CPIJ016966-RA	-1.92027285157536	1.95447615083043e-29
CPIJ016978-RA	-0.7212304132295	0.00982985684693879
CPIJ016979-RA	0.83310564550256	3.11481034329711e-25
CPIJ016994-RA	-0.748662537870563	0.0283669483591725
CPIJ017011-RA	-1.35326001909692	4.113753844381e-05
CPIJ017024-RA	6.87670238473231	2.54806585153477e-38
CPIJ017033-RA	-1.31045499576224	2.37316346310353e-09
CPIJ017043-RA	2.52856283379223	1.66532836075781e-11
CPIJ017044-RA	4.25036125956033	3.6428155675165e-21
CPIJ017058-RA	-2.54751724047589	0.000205952553047826
CPIJ017060-RA	-3.43571138181725	0.0020955298192891
CPIJ017095-RA	-2.49462937754605	1.45513624723624e-15
CPIJ017112-RA	-0.783037120028472	0.0439669931689326
CPIJ017113-RA	-1.69054938492072	0.00898648538551996
CPIJ017120-RA	-1.52881166379675	1.07622040633813e-12
CPIJ017124-RA	-0.994109948658262	1.05056068566577e-05
CPIJ017152-RA	0.610850565133629	0.0325058327793835
CPIJ017153-RA	0.769137138816996	0.00187365676251986
CPIJ017156-RA	-1.53209314355386	1.54969865891646e-05
CPIJ017179-RA	-0.639669912376624	6.64928975663071e-09
CPIJ017188-RA	-8.1424924433504	2.55478588444729e-15
CPIJ017189-RA	0.888493986265351	1.36359892442662e-06
CPIJ017193-RA	1.29872403503113	0.000718062946176107
CPIJ017196-RA	0.588835291665548	0.010757143291262
CPIJ017207-RA	-1.68482021390827	1.85627397647588e-06
CPIJ017227-RA	-0.751360845812378	0.000164874846227149
CPIJ017245-RA	1.89213806419476	0.000125098469337545
CPIJ017246-RA	0.688627168230476	1.2716255101128e-05
CPIJ017248-RA	0.821741305949922	5.17751503944201e-08
CPIJ017254-RA	-1.03392484811147	0.0142738935040303
CPIJ017276-RA	0.710963543047178	0.000709852638649253
CPIJ017284-RA	-1.19699125256855	5.49822702445226e-08
CPIJ017287-RA	-1.09581105086571	9.91542149191892e-07
CPIJ017319-RA	0.619586308544655	0.00304856304376287
CPIJ017329-RA	0.850581186215928	0.000630333340099254
CPIJ017385-RA	-1.52294370433048	2.53742867006081e-05
CPIJ017389-RA	1.14062673988753	8.43723964056482e-08
CPIJ017391-RA	-0.699703089619637	0.000355363092529206
CPIJ017392-RA	1.1010957323334	7.61625253321558e-08
CPIJ017393-RA	1.12741733116656	0.00568673496012382
CPIJ017398-RA	1.14004015075928	0.00255261804272833
CPIJ017433-RA	0.806882678221869	0.0163945203271121
CPIJ017521-RA	2.17026403451106	5.20832818076886e-06
CPIJ017522-RA	3.05695533244138	8.26316877173879e-08
CPIJ017542-RA	-0.837393725093032	0.00222094922468181
CPIJ017561-RA	3.79862842867254	1.39793201176372e-08
CPIJ017568-RA	0.708133017413873	4.42904923647027e-09
CPIJ017587-RA	1.65525103106619	0.000387043780293007
CPIJ017609-RA	-7.95586576124999	3.16643078556872e-14
CPIJ017629-RA	-0.592355953451561	0.00710267955690808
CPIJ017650-RA	-0.681231424774341	0.00207849579642771
CPIJ017664-RA	5.2464978582001	4.73649827126551e-05
CPIJ017670-RA	-0.806785836359541	2.30659734135243e-09
CPIJ017689-RA	0.773780780464443	0.0160172329632143
CPIJ017698-RA	1.23279387964414	0.00124443899948493
CPIJ017701-RA	0.823763889549041	0.0160172329632143
CPIJ017702-RA	-5.4315902218031	1.239358482502e-05
CPIJ017706-RA	0.795975755899364	0.00199793361616045
CPIJ017736-RA	0.970068735952704	0.000109803375023089
CPIJ017744-RA	-0.651421790047235	0.0438439235021512
CPIJ017790-RA	0.893339238545638	7.96736157488604e-08
CPIJ017808-RA	0.790408312280772	0.0296026976391857
CPIJ017856-RA	1.52539707754321	3.5829634168276e-16
CPIJ017857-RA	-1.40103771764261	0.00020934783477556
CPIJ017858-RA	-0.823493938193992	0.0349045302420075
CPIJ017874-RA	-1.55223900026915	0.00192917210290481
CPIJ017875-RA	-1.795700621357	0.00112731391794517
CPIJ017893-RA	5.60526008805031	2.66440539651471e-27
CPIJ017894-RA	0.580072906335507	3.26412207884425e-06
CPIJ017898-RA	0.62579066253641	0.0197388385610134
CPIJ017912-RA	1.12537009100064	0.00780443404572557
CPIJ017913-RA	1.42722358733525	1.05502215357422e-07
CPIJ017925-RA	0.781382995306053	5.55948356649692e-06
CPIJ017944-RA	-3.35774360968436	0.000722319035666772
CPIJ017960-RA	1.19195797476848	0.00332638087137281
CPIJ017967-RA	1.43656754525356	0.0115750603710778
CPIJ017999-RA	-1.00109255907292	5.26296668172931e-05
CPIJ018013-RA	1.10608489955877	5.38939316877171e-19
CPIJ018032-RA	0.947305901922977	1.21061620147921e-12
CPIJ018033-RA	5.23538265903897	2.52577078720941e-09
CPIJ018036-RA	1.66372828415258	3.41815818670585e-07
CPIJ018039-RA	1.37321837688337	2.1249355325008e-07
CPIJ018049-RA	1.88568201737845	4.68696377842079e-09
CPIJ018053-RA	5.38435799551425	6.45700471236634e-05
CPIJ018104-RA	-1.38899284667162	0.0003708048009671
CPIJ018141-RA	-0.783065243213143	0.0313396655983693
CPIJ018151-RA	-0.621081882830792	0.00111967456723041
CPIJ018152-RA	-0.681678464601773	0.0113908332268069
CPIJ018153-RA	-5.08068951520218	1.14918318356731e-109
CPIJ018173-RA	1.00445365319618	0.00652683668161815
CPIJ018218-RA	1.59798767300671	0.000237463846345135
CPIJ018251-RA	-1.57312717573612	2.42645594593728e-05
CPIJ018269-RA	1.29060272018312	0.00076820464133907
CPIJ018277-RA	-1.42403515566037	0.0123109695602102
CPIJ018308-RA	0.945474475298258	0.0141058462401821
CPIJ018313-RA	2.56243301525478	5.80895709363151e-07
CPIJ018348-RA	-1.40570834435364	0.014454370495909
CPIJ018355-RA	1.08853409954418	0.00733206075725901
CPIJ018366-RA	-0.606512293642092	2.45570724539699e-10
CPIJ018380-RA	-0.588220593301248	1.97924891910151e-09
CPIJ018405-RA	0.650038670719824	0.00910807043031138
CPIJ018407-RA	1.10854687683469	2.70326554741889e-06
CPIJ018411-RA	0.946049597408163	0.00214893700014744
CPIJ018413-RA	-0.773714319782506	0.0248239796557672
CPIJ018491-RA	4.24012323927535	6.68449934979315e-05
CPIJ018492-RA	2.09437391991291	0.000100714935921146
CPIJ018505-RA	-2.8266573966189	1.71176792317733e-10
CPIJ018540-RA	-0.875552669264407	0.0199131059972941
CPIJ018556-RA	-1.62704170489584	2.63173189035426e-09
CPIJ018561-RA	0.815000571452501	0.0160532367836913
CPIJ018567-RA	-0.70714262951247	1.69285011767735e-07
CPIJ018574-RA	-1.70514666257075	1.06977695111172e-17
CPIJ018614-RA	-4.20341789800171	4.6264206670103e-05
CPIJ018615-RA	0.773045881682931	0.0472353935964596
CPIJ018632-RA	-0.640740376163763	7.55527767448314e-07
CPIJ018638-RA	-1.49970528300746	0.00117144227031366
CPIJ018659-RA	-0.927381128341995	0.022596133874225
CPIJ018668-RA	1.16262852074912	0.0222588360319293
CPIJ018707-RA	-0.886387692019328	0.00143073171353028
CPIJ018717-RA	1.37730579776512	0.0113464529518476
CPIJ018729-RA	0.580713436989477	0.000179446667679109
CPIJ018738-RA	-2.24580936380616	0.00142610342357273
CPIJ018745-RA	1.06673563433471	0.00283362354856322
CPIJ018761-RA	-0.996459446067674	1.78157217584429e-06
CPIJ018765-RA	1.22830305863682	3.45290320463511e-08
CPIJ018766-RA	2.99883010938789	8.28580208703801e-18
CPIJ018780-RA	1.88622384478453	0.000438164788769385
CPIJ018790-RA	1.60597903689514	2.35390209409841e-22
CPIJ018802-RA	3.69119125990792	0.00214893700014744
CPIJ018835-RA	-3.96700504128734	1.47614517741398e-14
CPIJ018836-RA	-0.897001101120805	4.79584971232189e-12
CPIJ018858-RA	2.9890923548957	0.00213264556568148
CPIJ018895-RA	2.70778432870733	3.21847350113869e-110
CPIJ018905-RA	-5.10515791159069	1.69923742258289e-39
CPIJ018925-RA	0.966759180483765	0.0209493367163594
CPIJ018956-RA	3.03197568078443	3.21394082290477e-35
CPIJ018957-RA	2.05432157795064	2.67134713411637e-28
CPIJ018958-RA	6.12435726829547	1.14553360111956e-06
CPIJ018997-RA	-2.70242203066657	0.00424455798691496
CPIJ019010-RA	-0.986833769654082	1.37933200920189e-21
CPIJ019033-RA	-5.48084639497287	3.36068987407638e-13
CPIJ019109-RA	-3.70780250104633	0.000469257292553449
CPIJ019115-RA	-0.584303065755993	0.000524486764910494
CPIJ019118-RA	1.30911539049949	0.001395179702705
CPIJ019123-RA	-1.6582160570852	4.39123632787923e-09
CPIJ019131-RA	-1.04004178644	6.14854565215606e-12
CPIJ019141-RA	-5.45771754660263	2.85264230838052e-06
CPIJ019182-RA	0.664403910670407	2.21412380756357e-05
CPIJ019205-RA	0.937447994346458	0.00252822872328397
CPIJ019221-RA	0.777951198939035	0.0136327484339573
CPIJ019226-RA	-0.979963030105882	0.00019315994802105
CPIJ019232-RA	-0.702420009753929	2.05896849047649e-10
CPIJ019244-RA	0.586546200042769	0.0177280502835376
CPIJ019262-RA	-2.5115741463982	3.49219074276765e-09
CPIJ019280-RA	0.59691769834017	7.18632457785403e-06
CPIJ019289-RA	-0.61246060793202	0.00437499557216161
CPIJ019319-RA	5.90094124852909	7.50317751152593e-12
CPIJ019370-RA	1.15347184725592	5.26160515933402e-15
CPIJ019397-RA	-0.825955799125104	0.00027076374436231
CPIJ019398-RA	5.2090715689728	3.01271350716709e-25
CPIJ019399-RA	1.17849436544239	4.91711792839368e-05
CPIJ019412-RA	-1.57373161593374	0.000742019091201876
CPIJ019420-RA	-0.805959591061313	0.039275911667895
CPIJ019440-RA	-1.09095247596937	0.00812909016022413
CPIJ019449-RA	-1.23664589190646	0.018216980454974
CPIJ019451-RA	-4.13024051145642	1.650660681747e-05
CPIJ019455-RA	-6.93444484904912	1.70109775651622e-10
CPIJ019460-RA	0.914130984471241	0.0160283436959315
CPIJ019484-RA	-1.10499279372664	0.0116622104490929
CPIJ019497-RA	-0.696898954847872	4.23352309219220e-09
CPIJ019500-RA	0.748830263311462	0.00013849695213082
CPIJ019526-RA	-0.948029592988066	0.00300352870396561
CPIJ019549-RA	4.37947548718984	7.59211911263413e-07
CPIJ019561-RA	1.92784214728458	1.56256682719785e-16
CPIJ019584-RA	5.79662300681202	8.20442222791878e-07
CPIJ019586-RA	-1.9041201949939	0.000482654899068742
CPIJ019587-RA	-1.97776015299977	2.00961888787391e-17
CPIJ019590-RA	-0.613922504457101	0.0144188303636853
CPIJ019594-RA	0.838443773879408	0.0228157649339848
CPIJ019598-RA	6.79719004902758	1.21809839496306e-08
CPIJ019606-RA	-1.23884031046144	3.29406761452954e-12
CPIJ019610-RA	-0.805661278095268	0.0117522474265912
CPIJ019624-RA	0.647493816166145	0.0162316113848965
CPIJ019639-RA	2.74249136975958	7.4983339806635e-07
CPIJ019640-RA	3.87283512350135	1.13876347248663e-09
CPIJ019641-RA	2.78643345516179	2.05740946320672e-23
CPIJ019642-RA	3.74042854816757	2.25544403047659e-14
CPIJ019673-RA	-0.601091626470261	0.0444515727719261
CPIJ019680-RA	-1.13049432679732	0.0107539549262553
CPIJ019695-RA	0.674228285611323	1.20473557080557e-06
CPIJ019699-RA	5.75059206572464	7.40283265758264e-12
CPIJ019701-RA	-4.10054196060899	0.00065010575599292
CPIJ019703-RA	-0.959139283185559	0.000565480796098506
CPIJ019704-RA	-1.3577784037156	0.00969334594507565
CPIJ019714-RA	-1.01102944472026	2.34196762383201e-05
CPIJ019738-RA	-1.1915202085041	0.00325720008688189
CPIJ019761-RA	1.01202779664607	0.000154183837193244
CPIJ019765-RA	0.740040779604041	0.0326419740882045
CPIJ019777-RA	-4.32674064586895	0.000427430639224611
CPIJ019785-RA	0.737060135889214	0.0397019932618115
CPIJ019789-RA	1.24244367825829	1.57923108457747e-05
CPIJ019806-RA	0.679997637591421	0.000114714130794036
CPIJ019829-RA	-0.92926119955921	0.0136449805218679
CPIJ019834-RA	-2.40563336624628	7.97470944774223e-07
CPIJ019836-RA	2.33905222848737	4.24815650398692e-07
CPIJ019847-RA	4.72540077400684	6.16355335170535e-70
CPIJ019849-RA	0.829019200871941	0.0308793624628208
CPIJ019862-RA	0.855100883086962	6.42379794638833e-06
CPIJ019876-RA	1.71512309917544	2.67853086494169e-05
CPIJ019883-RA	-0.865242397597949	0.000112958049171119
CPIJ019894-RA	-2.32813121949093	7.01740025667777e-13
CPIJ019908-RA	-2.00964207369357	6.98315203537862e-07
CPIJ019912-RA	-0.864799971504321	0.000309903702402605
CPIJ019916-RA	1.35298832664488	0.00100934872159184
CPIJ019924-RA	-0.824988964789967	0.00256334313352745
CPIJ019941-RA	-0.845662516105949	0.0460859500978885
CPIJ019946-RA	-0.8516121902448	0.0111286164610577
CPIJ020000-RA	0.722749632648389	0.0321272982418293
CPIJ020001-RA	0.823346037692583	4.30164924717071e-07
CPIJ020016-RA	0.655587128045319	2.11527015142521e-06
CPIJ020018-RA	-2.2082007473625	5.66600543469117e-27
CPIJ020026-RA	-0.913943643461183	3.06018148780074e-08
CPIJ020044-RA	0.724561263482836	0.0464202865165327
CPIJ020047-RA	-0.596778752027612	0.00197428432674692
CPIJ020053-RA	-0.691670589469666	0.000410458754096704
CPIJ020056-RA	0.942298643005923	0.000427430639224611
CPIJ020057-RA	1.08734892158358	0.00508710326158081
CPIJ020058-RA	-0.832711198050612	2.80933173039355e-07
CPIJ020059-RA	1.61013073435095	0.00111967456723041
CPIJ020092-RA	2.5320208621188	8.19974381607891e-06
CPIJ020095-RA	0.738685504372961	4.61635349488836e-06
CPIJ020098-RA	1.00046408366956	0.00194520568210922
CPIJ020112-RA	1.71649057914283	0.000105666479394097
CPIJ020116-RA	0.661364604694326	0.0491000561111953
CPIJ020123-RA	-0.910938930838274	0.00351577340827145
CPIJ020129-RA	-0.606555814613693	0.0401790796107172
CPIJ020130-RA	0.940967331265396	0.0203515000809766
CPIJ020136-RA	-0.888259144942189	0.00361573831999137
CPIJ020173-RA	-0.885548767600209	0.00374147168207181
CPIJ020174-RA	2.58569840284274	5.761492686527e-11
CPIJ020183-RA	4.607912528789	1.43215178333914e-09
CPIJ020187-RA	-1.19217934583798	0.00644548190676043
CPIJ020191-RA	2.83651789613534	0.000255805140073775
CPIJ020196-RA	-1.15773392356405	5.05256102026569e-07
CPIJ020199-RA	1.52200058040943	0.000191335115801695
CPIJ020221-RA	0.639907551535666	0.0121422854554381
CPIJ020223-RA	0.787178657091962	0.000139249706584183
CPIJ020227-RA	-2.35978050522509	2.37862762526895e-10
CPIJ020280-RA	0.80567444941223	2.23445476458429e-05
CPIJ020318-RA	-1.26444455197577	7.99678600166783e-27
CPIJ020330-RA	1.14651720914451	0.0016979834765671
CPIJ039823-RA	-2.45432677616473	2.10506213063169e-18
CPIJ039839-RA	6.92469791441954	2.05561408914465e-09
CPIJ039841-RA	2.59011815785466	1.24560404298057e-21
CPIJ039882-RA	-2.31411627399666	4.53071226785485e-09
CPIJ040683-RA	0.735572074929468	0.0268279662303098
#CALgravid_v_Pip
VectorBase_ID	log2_fold_change	padj
CPIJ000005-RA	-0.932006217373386	4.73690328350988e-05
CPIJ000034-RA	-0.831502685597335	1.59008223390899e-09
CPIJ000037-RA	0.730644037328276	1.54138903308835e-08
CPIJ000038-RA	0.598076303909138	0.0327156275153076
CPIJ000047-RA	-0.658925089559562	0.00145957514601999
CPIJ000048-RA	-3.93560451516391	4.17919304496301e-11
CPIJ000049-RA	0.71089062194196	0.0135817373889374
CPIJ000050-RA	0.97686009094947	0.00032264149350006
CPIJ000085-RA	-3.81043971980992	3.77329420240189e-20
CPIJ000105-RA	0.90063687156909	0.00446096797001672
CPIJ000128-RA	-0.621339837032028	4.75639854108702e-05
CPIJ000185-RA	-0.712659559194309	5.01137306703496e-08
CPIJ000193-RA	0.606193499897495	5.0398703456316e-07
CPIJ000195-RA	0.622983680839221	6.92420473059984e-10
CPIJ000230-RA	1.66787878577557	8.43536699692956e-09
CPIJ000245-RA	-0.612283014252048	0.00349850456771163
CPIJ000298-RA	-0.677012181388694	3.64665694644933e-11
CPIJ000299-RA	1.46801597024781	0.000777508221638335
CPIJ000328-RA	0.785099756910741	1.47001731169162e-11
CPIJ000345-RA	1.26421513636131	8.54767602782538e-05
CPIJ000380-RA	-0.953359863706551	1.66370845240434e-06
CPIJ000393-RA	1.09414952711038	3.83873386706641e-06
CPIJ000418-RA	0.683448607678805	0.0166381980188036
CPIJ000425-RA	0.741837982380651	0.0106732679144534
CPIJ000440-RA	0.797956156513053	0.00203255483898217
CPIJ000452-RA	-0.96851810223178	9.8398354563548e-08
CPIJ000456-RA	-4.81318800641697	6.45593226363736e-05
CPIJ000469-RA	-1.1605047271135	1.36214696825234e-13
CPIJ000492-RA	0.970559088008311	0.0275457428832067
CPIJ000508-RA	-0.638095512483474	0.0109901106151206
CPIJ000511-RA	1.00666074916651	1.68100122362493e-16
CPIJ000516-RA	-0.581834158862939	0.046224310730477
CPIJ000533-RA	-1.89674085625482	3.18004881395268e-09
CPIJ000552-RA	-3.0626012458296	9.85789335052774e-13
CPIJ000558-RA	5.93826039713235	4.39680538349478e-07
CPIJ000559-RA	1.31468736215851	5.64433633479535e-17
CPIJ000577-RA	-1.01952632365226	0.0316532329086401
CPIJ000578-RA	-0.678158389695433	2.14431151002191e-06
CPIJ000584-RA	-0.959834645175618	2.12505676924691e-05
CPIJ000642-RA	1.01716896137141	1.17131575300876e-05
CPIJ000648-RA	-4.38224415207305	6.41108026675779e-23
CPIJ000658-RA	1.45434672250408	0.00120736496807645
CPIJ000660-RA	-1.36242500232989	1.96633391251983e-09
CPIJ000699-RA	1.06260979035097	5.93667417250318e-08
CPIJ000737-RA	-1.41581122294611	0.000148212710553502
CPIJ000759-RA	0.922006427179898	8.43216035626452e-06
CPIJ000783-RA	-0.686257948959208	0.0192055176856067
CPIJ000795-RA	1.2556047953926	3.9630677758152e-07
CPIJ000830-RA	0.699568916952185	7.96724258435782e-10
CPIJ000838-RA	0.677343779270262	0.0127409942968132
CPIJ000839-RA	1.11039814587746	1.10741515022109e-05
CPIJ000841-RA	-1.56246978172144	0.00186132359521247
CPIJ000884-RA	-1.28365852084409	1.04058836748503e-13
CPIJ000899-RA	-6.21209327932344	6.15592275590857e-08
CPIJ000933-RA	-1.19007807081776	0.0089969567432979
CPIJ000938-RA	0.666310897341947	0.0174966463439439
CPIJ000968-RA	-0.788661608640354	0.00959716885063894
CPIJ000971-RA	1.14076417626518	0.026238200017396
CPIJ000973-RA	0.687461960848806	4.515622874636e-11
CPIJ000992-RA	-0.732401106957913	3.19494650125698e-07
CPIJ000994-RA	-1.37646957217873	0.00367620617134456
CPIJ000996-RA	0.722211769156888	0.00358027031170208
CPIJ000997-RA	-0.865839955527286	9.45381673554332e-06
CPIJ001029-RA	1.27744291108019	5.0127898042038e-06
CPIJ001054-RA	0.739243076017032	0.000233247833610304
CPIJ001077-RA	-0.713184349413931	0.0014021755771184
CPIJ001095-RA	0.984089172311326	1.09445047553453e-18
CPIJ001107-RA	-2.07087713949256	7.36615484728828e-06
CPIJ001112-RA	-0.59777867630393	0.0419201697299964
CPIJ001119-RA	0.803099632426391	4.3248952517659e-14
CPIJ001121-RA	1.19993552865701	2.05198144812141e-05
CPIJ001127-RA	-1.92738033625448	0.00117148446097797
CPIJ001136-RA	-1.34374958297877	1.17314629808306e-11
CPIJ001137-RA	-0.820483001126168	2.95358170966087e-07
CPIJ001177-RA	0.710805785165919	0.000189576683276341
CPIJ001181-RA	-1.18092318482711	2.41066015483352e-05
CPIJ001201-RA	-0.872069998245808	0.00123206295960725
CPIJ001204-RA	0.720410524935993	0.000119479238893166
CPIJ001205-RA	-1.01003156062071	0.00961390635867738
CPIJ001218-RA	0.715342600724145	1.07296387079909e-12
CPIJ001233-RA	0.947354508679901	2.76347383583468e-05
CPIJ001246-RA	0.759275943690772	3.93120139085969e-05
CPIJ001247-RA	1.47863871804111	0.00369465519282673
CPIJ001248-RA	0.719803489908892	0.0309084009425185
CPIJ001249-RA	-1.30636567368092	0.000643104764414697
CPIJ001251-RA	-1.52260230881503	0.00258113964364855
CPIJ001253-RA	-2.58371817384653	7.30420548637703e-25
CPIJ001270-RA	0.644921499183435	5.13592669916167e-13
CPIJ001271-RA	-0.597105995024249	0.0192990407945317
CPIJ001276-RA	0.925715719384182	0.0237358589305051
CPIJ001288-RA	0.68199165016117	7.19016298134516e-06
CPIJ001303-RA	-0.757296256066921	0.000324144099961418
CPIJ001365-RA	0.787764724287638	4.87668483099429e-05
CPIJ001372-RA	2.33119381393298	4.69119669030136e-12
CPIJ001409-RA	0.828569628282557	0.000122822319012394
CPIJ001452-RA	-1.70864418522295	0.000811497923120608
CPIJ001456-RA	-0.70543200327469	3.93724694865181e-07
CPIJ001458-RA	-1.83419903709882	4.69327903887258e-06
CPIJ001459-RA	-1.53066900235044	0.000337460899864817
CPIJ001460-RA	-2.73698326120011	2.62326874543498e-09
CPIJ001465-RA	-1.78281767271766	0.000142879485242586
CPIJ001485-RA	-0.882508406625052	0.000171695293485512
CPIJ001501-RA	0.658963914286339	3.29746421986997e-06
CPIJ001507-RA	1.4111791734002	7.46419745181248e-10
CPIJ001511-RA	0.695831750333339	0.00502202696302133
CPIJ001550-RA	0.664273818320239	2.41358115031441e-11
CPIJ001567-RA	1.22832536145657	0.00186132359521247
CPIJ001618-RA	4.70954519335832	4.27099105545171e-08
CPIJ001654-RA	0.667252223219292	4.62552274410626e-07
CPIJ001679-RA	0.685069176451799	0.00442862310438962
CPIJ001697-RA	-0.703941094987926	0.00026075831769888
CPIJ001712-RA	0.882389728239987	0.00118849455217663
CPIJ001730-RA	-0.88543218990957	0.00134354020678123
CPIJ001735-RA	-0.667292256782995	2.52810291643236e-05
CPIJ001750-RA	0.693999867815524	0.0191318942124107
CPIJ001752-RA	1.08562370549398	2.03020831935185e-05
CPIJ001759-RA	-0.963499229405638	0.00304102372862282
CPIJ001786-RA	1.15069148773444	3.97808717092229e-14
CPIJ001791-RA	1.66382408301336	3.07217886129061e-11
CPIJ001828-RA	-0.637548921366537	6.60442819522453e-06
CPIJ001845-RA	-0.582139168991031	0.000614832402246965
CPIJ001848-RA	1.26404372420061	0.00925990081608397
CPIJ001851-RA	0.596665165234504	0.0451385858671816
CPIJ001853-RA	1.19279208909715	0.00966974584515804
CPIJ001858-RA	-1.62232680023261	0.00219731666700758
CPIJ001871-RA	1.38902342264457	0.0112435472895872
CPIJ001898-RA	-0.585021623933314	0.00243581601859035
CPIJ001928-RA	-0.821573568813618	0.00143736489753566
CPIJ001930-RA	1.59969744590291	0.00016785692464863
CPIJ001938-RA	-1.27127333341027	6.36002509712354e-18
CPIJ001939-RA	-0.587876030990871	7.81813638490037e-05
CPIJ001955-RA	-0.702479479391663	0.0448689484564179
CPIJ001968-RA	1.54579034180917	9.5530069144375e-06
CPIJ002023-RA	-5.05833657932806	1.32092235322034e-06
CPIJ002036-RA	0.672685566597971	0.000915605292403015
CPIJ002042-RA	0.674924570310375	0.0321636254453479
CPIJ002043-RA	2.19479210777609	4.15038551473724e-08
CPIJ002073-RA	1.3631999987808	2.58762301598956e-12
CPIJ002074-RA	1.31656995251853	0.00131949105247407
CPIJ002077-RA	-0.65322082604678	3.33817026214015e-08
CPIJ002085-RA	9.45724976216992	7.21640626014622e-20
CPIJ002089-RA	1.09596004615513	0.00317528181511952
CPIJ002091-RA	0.589319095685493	0.00377795368823176
CPIJ002109-RA	-1.23917783888683	0.00613212528387617
CPIJ002110-RA	-1.34868932696281	9.30907855850723e-05
CPIJ002115-RA	-1.47666712906474	0.00782661063362656
CPIJ002122-RA	2.1664096746926	5.71167417154716e-05
CPIJ002123-RA	0.583209453476831	0.00070720782424583
CPIJ002134-RA	-2.81289400999124	0.000340644352519436
CPIJ002135-RA	-1.72510480713949	0.00519435836811379
CPIJ002177-RA	-0.637342107670427	9.39876728672295e-22
CPIJ002180-RA	0.646608420470886	0.0331062941761871
CPIJ002183-RA	0.580376963209223	1.48718256912581e-10
CPIJ002185-RA	-0.634476968892423	0.0115478141727686
CPIJ002201-RA	-0.958791469979908	7.69497575473907e-08
CPIJ002223-RA	1.45250283466508	7.06795141672631e-09
CPIJ002238-RA	0.605523666612062	4.09206725437326e-05
CPIJ002252-RA	-1.67984456406613	9.16624354497555e-10
CPIJ002258-RA	0.913083109386157	0.0224426242516555
CPIJ002273-RA	-0.717935347754648	0.00136424603609664
CPIJ002300-RA	0.7767921193	0.00557682851214216
CPIJ002308-RA	1.29861264166322	0.00785755547091496
CPIJ002329-RA	0.771677987193286	0.00697438032347526
CPIJ002344-RA	-0.923780879514848	0.00228408094908888
CPIJ002364-RA	0.654327037230304	0.00101487369545102
CPIJ002383-RA	0.702789987953316	3.08063667247975e-12
CPIJ002394-RA	-1.69031253505942	2.62892519870237e-35
CPIJ002398-RA	0.64603137767918	2.40541375370998e-09
CPIJ002449-RA	1.15475140953433	0.000437103757412288
CPIJ002453-RA	0.6462959922018	1.90984240743082e-15
CPIJ002454-RA	0.639799172397576	0.0413914160098394
CPIJ002484-RA	2.14167812257933	0.000611843730994378
CPIJ002521-RA	-0.618597296606221	0.0116321983139372
CPIJ002522-RA	-1.33156591658144	1.10213848510736e-08
CPIJ002533-RA	-0.638310828731566	0.00881561131685896
CPIJ002535-RA	-3.26649440805569	3.41133403187372e-05
CPIJ002536-RA	-1.03055478647584	0.000149363505534266
CPIJ002538-RA	-0.73703610890463	2.01989247044395e-16
CPIJ002549-RA	0.663250042828985	0.00061284791941194
CPIJ002572-RA	0.706559936658294	0.0287080487241051
CPIJ002576-RA	-0.590213459402844	1.48823082451331e-07
CPIJ002577-RA	0.683554856952545	0.0064777837113008
CPIJ002583-RA	0.657841563936927	7.36465396840379e-06
CPIJ002584-RA	0.631005433766963	0.00655495652525581
CPIJ002593-RA	0.807566069954467	3.30385712335959e-08
CPIJ002603-RA	0.69386065244076	7.36615484728828e-06
CPIJ002605-RA	1.00742383302114	2.10826270357763e-07
CPIJ002608-RA	0.852040818824415	1.53710063211331e-06
CPIJ002610-RA	0.883699772586275	1.85306064774208e-05
CPIJ002618-RA	2.52018128187394	0.00148372523729538
CPIJ002628-RA	0.848859336088896	5.86522357095191e-07
CPIJ002657-RA	2.43680631787364	0.000190445568608025
CPIJ002663-RA	-0.719213098036122	0.0219048319519068
CPIJ002680-RA	-0.685095465050634	0.0130095724400719
CPIJ002702-RA	0.65107484849264	5.90985583179002e-07
CPIJ002703-RA	0.617153467838419	2.85881350103963e-07
CPIJ002717-RA	-0.852104334266244	0.00349059742521975
CPIJ002736-RA	0.833333354458122	0.0306591934954036
CPIJ002770-RA	-4.53602467899241	1.23007610359719e-05
CPIJ002785-RA	-0.777050658641935	0.00997571678916829
CPIJ002797-RA	2.86421939083331	5.51842835020471e-06
CPIJ002807-RA	0.625901295826505	0.00185958790011967
CPIJ002825-RA	-1.07889986925053	3.69751966244771e-05
CPIJ002826-RA	-0.699551362754592	0.0124144059339809
CPIJ002828-RA	-4.61486542907208	1.57663608810082e-08
CPIJ002843-RA	0.918223387751984	1.3500742237866e-15
CPIJ002892-RA	-0.779822923786851	5.54321171771922e-05
CPIJ002957-RA	0.617450562135932	0.0434064439283714
CPIJ002978-RA	3.54902851692545	0.000488245237935554
CPIJ002991-RA	1.09300071535194	1.45154877275233e-07
CPIJ003001-RA	1.29265179231445	0.00560283230413974
CPIJ003014-RA	-0.666771582647099	2.52101289877192e-05
CPIJ003027-RA	1.765232571532	0.00472123763125427
CPIJ003056-RA	0.765038819412924	0.0188579976043465
CPIJ003058-RA	1.03651055400638	9.94844941864255e-21
CPIJ003081-RA	-1.07938606898956	0.0239611485031271
CPIJ003082-RA	0.942481908612118	2.85965149725848e-05
CPIJ003098-RA	0.599364217907639	2.94037441204321e-08
CPIJ003171-RA	-0.957160994375879	0.0192329003226078
CPIJ003199-RA	-0.642753311567389	2.96735237178853e-06
CPIJ003205-RA	0.920437674255544	0.00322824892052335
CPIJ003230-RA	-2.17146700988548	5.34097176032139e-06
CPIJ003234-RA	-1.10842943045583	9.30203110866654e-06
CPIJ003237-RA	-1.09274393502146	3.8023834172538e-08
CPIJ003238-RA	-0.697481927533637	3.07451393576464e-05
CPIJ003241-RA	1.52406904593438	1.91919522882615e-09
CPIJ003269-RA	-0.655175846317022	0.00413886608110212
CPIJ003312-RA	-0.966635668531306	5.45488433169267e-11
CPIJ003313-RA	-1.05540932741005	1.24530782870114e-09
CPIJ003337-RA	-0.70183749121708	8.0726273909173e-05
CPIJ003338-RA	0.888730926984848	0.0221193104411902
CPIJ003386-RA	0.620342113601063	0.0241811696913541
CPIJ003407-RA	-3.05263286684786	0.000304582925763745
CPIJ003431-RA	-1.00587171473413	9.81419383649953e-25
CPIJ003445-RA	0.612187735834248	8.69815249477277e-07
CPIJ003456-RA	1.86832695150083	2.31127179575383e-20
CPIJ003457-RA	4.10615971285468	8.7281658235059e-05
CPIJ003460-RA	0.696587970806581	0.000345879894382765
CPIJ003468-RA	0.617364586525516	2.36357325063962e-06
CPIJ003470-RA	0.621138780571894	0.049484924322006
CPIJ003518-RA	0.656661133169418	0.00298791162136692
CPIJ003523-RA	0.954339247371629	1.22674893299834e-06
CPIJ003534-RA	2.9013351205577	2.18556271134386e-41
CPIJ003535-RA	0.878378624573032	0.0191318942124107
CPIJ003536-RA	1.76840632094519	4.2666555743928e-34
CPIJ003613-RA	0.682906253011665	0.000485273484397284
CPIJ003631-RA	-0.68446475863686	0.00575866064772927
CPIJ003644-RA	-0.991839906027543	0.00233739132712642
CPIJ003712-RA	-0.597437781556572	0.0127124594041055
CPIJ003717-RA	1.88799157903185	0.00470192107834874
CPIJ003721-RA	1.31818361403282	5.06014137515806e-09
CPIJ003729-RA	1.03867300836262	0.00471054043761308
CPIJ003731-RA	2.23700483112624	7.75446090032285e-11
CPIJ003734-RA	-1.09580495727523	7.04347126683714e-09
CPIJ003755-RA	-0.639084644355761	3.24629130873464e-06
CPIJ003766-RA	1.52227491920435	1.814691057058e-23
CPIJ003776-RA	-2.31446140214206	0.00230433652511078
CPIJ003778-RA	-0.582485595702539	0.00105050543356751
CPIJ003784-RA	-1.80489250882774	8.20293886810595e-15
CPIJ003790-RA	-5.40309502172539	1.94211235508115e-57
CPIJ003795-RA	0.642238102416919	1.53634095200493e-05
CPIJ003801-RA	1.34833460285645	2.2766439193256e-05
CPIJ003815-RA	-0.644609891565543	0.00018135630257013
CPIJ003864-RA	0.64914564424897	0.00759469468445242
CPIJ003890-RA	0.626227376254886	2.89558656409083e-21
CPIJ003975-RA	0.580765514118486	0.000286527065283193
CPIJ003983-RA	1.34780103137321	0.00365542035113702
CPIJ004002-RA	3.69029370888941	8.33711767314055e-07
CPIJ004003-RA	-1.17454591322154	2.65583433829871e-06
CPIJ004029-RA	4.87041781530253	7.07500495015778e-10
CPIJ004035-RA	-0.613774417375739	0.0413914160098394
CPIJ004077-RA	0.62231693007259	3.15900944672484e-05
CPIJ004086-RA	-0.786310412965741	3.85399978428854e-12
CPIJ004117-RA	5.30119071581974	4.85887247215279e-09
CPIJ004118-RA	2.74308052893438	0.00480089804749453
CPIJ004128-RA	-1.15489486160077	0.000806515237041573
CPIJ004145-RA	-4.04417095058157	7.52598323249866e-12
CPIJ004147-RA	-0.60205281452916	0.00244955400013521
CPIJ004150-RA	1.05544969517687	0.00251616621239993
CPIJ004180-RA	0.866967632102164	0.0051703335073934
CPIJ004182-RA	-1.19959126694204	1.55844528571264e-05
CPIJ004208-RA	0.788191790922232	0.00038408150500923
CPIJ004229-RA	3.50083141759185	4.68284922842854e-06
CPIJ004231-RA	1.06484994474841	0.00422121441391984
CPIJ004238-RA	1.17806419502452	0.00254208439354685
CPIJ004240-RA	-0.876801989985189	4.22155684861118e-11
CPIJ004266-RA	-2.2431155517481	0.000200199659307533
CPIJ004290-RA	0.658595379603203	0.0473989565495015
CPIJ004313-RA	-0.580403332408522	0.00389145771312248
CPIJ004320-RA	-0.750299973770509	0.0393326049089603
CPIJ004352-RA	-0.673211371823127	0.00213704942990108
CPIJ004388-RA	1.32431761135819	0.00435586089173593
CPIJ004391-RA	-2.77947797060334	0.00216640586484894
CPIJ004392-RA	-4.58895007545095	3.16725372206941e-09
CPIJ004393-RA	-2.09512247003879	0.00222151690817785
CPIJ004394-RA	0.681490026820821	2.31362563181704e-07
CPIJ004404-RA	0.680869823312161	0.00123957005650633
CPIJ004417-RA	0.62495040076271	2.69338630060351e-05
CPIJ004425-RA	3.280369895507	0.00106487466795346
CPIJ004426-RA	-1.72226510382544	0.00538426736806316
CPIJ004492-RA	0.758165801259443	1.46138595454871e-06
CPIJ004532-RA	0.601398755028571	6.34625752427505e-11
CPIJ004553-RA	-0.681755079106229	4.26409614073924e-07
CPIJ004582-RA	-0.595265535682897	0.00264071269726753
CPIJ004591-RA	0.669332921022752	0.021937002009697
CPIJ004598-RA	1.44744675213702	1.74646592899295e-06
CPIJ004599-RA	-1.45267496724026	7.29355532523676e-09
CPIJ004600-RA	-1.14997064466139	0.00147017541134091
CPIJ004601-RA	-1.53611240005343	8.87876249216767e-16
CPIJ004613-RA	-1.50970144564633	4.23255735165785e-22
CPIJ004614-RA	0.592562010246559	0.0134707816735858
CPIJ004629-RA	-0.590829453752809	0.00607425275684161
CPIJ004634-RA	0.587630061332484	0.00125390853153175
CPIJ004636-RA	1.22301526188417	0.0188079619482944
CPIJ004652-RA	1.01920401065818	3.18829316872407e-21
CPIJ004667-RA	-0.697547528532893	0.0225242991819741
CPIJ004672-RA	0.657317767716296	0.000363429507038342
CPIJ004710-RA	0.886238247643182	7.2708395217749e-08
CPIJ004714-RA	-0.673103904333182	8.43652935931423e-07
CPIJ004803-RA	-0.619932743073614	0.0474824991676081
CPIJ004832-RA	-0.581590139978394	6.48077440559688e-05
CPIJ004835-RA	0.832996854275365	0.000132693908498446
CPIJ004841-RA	-0.764978333263748	7.01042694092484e-09
CPIJ004854-RA	-1.6038368021233	7.69008911214625e-15
CPIJ004876-RA	2.32048313728199	0.00221182733348238
CPIJ004887-RA	0.806348898582061	6.32344817037199e-05
CPIJ004888-RA	0.604215389833899	1.01685937381968e-11
CPIJ004890-RA	1.10408243892107	1.46372738033657e-10
CPIJ004911-RA	-3.9669509707344	5.72098638199566e-08
CPIJ004915-RA	-0.682046589093677	1.46138595454871e-06
CPIJ004924-RA	2.11768575991757	4.67376043043922e-12
CPIJ004969-RA	0.624843384598961	5.04842783464976e-07
CPIJ004979-RA	5.09888747903797	1.14370739934138e-06
CPIJ004993-RA	-0.660910608265997	1.36992931605247e-05
CPIJ004995-RA	-0.890211961891934	0.000651987179704932
CPIJ005003-RA	6.05942376460779	3.23249410107454e-06
CPIJ005046-RA	1.59302155171582	0.000966310138216169
CPIJ005086-RA	-0.630521675883527	6.76624118138313e-10
CPIJ005091-RA	-0.790226551824737	0.0023581076770569
CPIJ005093-RA	0.94302150536087	2.06656793987456e-05
CPIJ005106-RA	-1.9250531743799	1.87854588243383e-11
CPIJ005112-RA	-2.83272596862262	8.63600495525361e-11
CPIJ005137-RA	0.657666332972399	1.04736423476148e-07
CPIJ005157-RA	2.48228840404736	1.7439892364522e-18
CPIJ005162-RA	0.659304293622459	0.00194497755925133
CPIJ005165-RA	-1.15101557278404	1.38962161410673e-05
CPIJ005197-RA	-1.02006059694764	0.0210946073255611
CPIJ005212-RA	0.667921165295286	0.000649872811215303
CPIJ005220-RA	-0.652536784518935	0.00260414257052219
CPIJ005222-RA	0.813306428466471	3.24746551944318e-06
CPIJ005259-RA	-0.772443584918704	2.24990164859218e-05
CPIJ005299-RA	0.710157559720651	1.0866262026168e-16
CPIJ005308-RA	7.61720044660389	1.44276873493708e-11
CPIJ005324-RA	1.17271990806938	5.40317435928825e-07
CPIJ005331-RA	0.914010506925429	1.41702661596943e-08
CPIJ005339-RA	0.801674943168674	8.11671331841994e-11
CPIJ005348-RA	1.27329637070448	7.776479446302e-08
CPIJ005349-RA	0.939816376880831	0.00047581202991262
CPIJ005364-RA	0.972642655864879	8.62849273648315e-15
CPIJ005371-RA	-0.709969717226852	0.0240190449019057
CPIJ005434-RA	0.728433609443798	1.26204320649708e-08
CPIJ005474-RA	-2.64279724467113	2.38347417078472e-43
CPIJ005519-RA	-1.70925142584565	0.000262525438349318
CPIJ005523-RA	-1.17201332172025	0.00164174055916185
CPIJ005531-RA	2.69491877092899	0.00183875421197926
CPIJ005576-RA	0.595631203017087	1.3183791430238e-11
CPIJ005583-RA	-0.605715749338213	0.0216878197096389
CPIJ005591-RA	-0.635466083226288	0.000141022889681476
CPIJ005605-RA	-1.00923250062377	0.0112894851640383
CPIJ005613-RA	0.822890457466977	3.22334888786069e-15
CPIJ005624-RA	0.721339182999327	0.000203009293291693
CPIJ005649-RA	-5.58178337932401	2.14340036855373e-09
CPIJ005650-RA	-5.64006479259992	3.77245343339091e-07
CPIJ005655-RA	-1.4080658512253	2.83477378373979e-12
CPIJ005656-RA	-1.78340132770651	4.59740609988978e-30
CPIJ005673-RA	-0.681251206315831	0.00128765028973299
CPIJ005728-RA	-1.07704935328226	0.000544334666436374
CPIJ005750-RA	0.754546652083858	3.7671301268657e-06
CPIJ005762-RA	1.19011264284791	1.44880986213002e-14
CPIJ005767-RA	0.745363889900734	0.00543425595964097
CPIJ005769-RA	-0.581067261966323	1.67642216806067e-06
CPIJ005776-RA	-0.892367367103361	6.61388464655106e-12
CPIJ005783-RA	-1.53667529756478	9.04103605599747e-08
CPIJ005785-RA	0.774966248391084	1.40893576395347e-22
CPIJ005788-RA	0.940596189253275	2.10306865884683e-05
CPIJ005804-RA	-2.88469343029811	0.00359357587417282
CPIJ005818-RA	1.24604913255736	1.01105694462802e-05
CPIJ005841-RA	0.677736292738468	0.0117984187659096
CPIJ005846-RA	-0.70306266699005	0.00263959988739272
CPIJ005847-RA	1.06677941350568	0.0186970696649543
CPIJ005848-RA	0.5842346091493	0.0378464242100179
CPIJ005850-RA	-1.8055860509641	2.41926044017609e-17
CPIJ005858-RA	0.756474192000681	0.000523930423303428
CPIJ005859-RA	0.75077724933749	0.010619073880464
CPIJ005900-RA	-0.596536870094868	0.00176214160711992
CPIJ005930-RA	0.673013961684229	0.010681856428429
CPIJ005949-RA	-0.630727791599337	4.45139064450886e-10
CPIJ005955-RA	2.12443183846643	3.83106961704792e-16
CPIJ005956-RA	3.04233912826165	1.73033427925602e-41
CPIJ005957-RA	3.54167394291176	9.06751209246441e-167
CPIJ005958-RA	3.15425099377112	1.985214742847e-08
CPIJ005968-RA	-0.700816975907535	1.51422849521816e-07
CPIJ005969-RA	-2.26207809686623	0.00618451781144356
CPIJ005986-RA	0.662246814612473	0.0378795282947276
CPIJ005987-RA	-0.817627434440868	9.95832715799341e-07
CPIJ005996-RA	0.901150125977	0.00117394501945034
CPIJ005999-RA	-0.697998235363299	0.000431922540315177
CPIJ006010-RA	-0.825146890110334	0.000612428508342095
CPIJ006013-RA	1.97881223781854	1.73887966702926e-08
CPIJ006017-RA	-0.618114197765195	0.000128785988811035
CPIJ006043-RA	-0.806545397520269	0.00293272238883738
CPIJ006061-RA	-0.603880987631169	0.00306409750182462
CPIJ006082-RA	-0.790870277070214	0.00252871515216128
CPIJ006085-RA	-2.03634510262792	7.8423405249778e-12
CPIJ006092-RA	1.09155362529135	0.00876187743976123
CPIJ006122-RA	1.46531488373995	2.69648416452975e-07
CPIJ006138-RA	-0.638881575817341	7.54997718633349e-11
CPIJ006184-RA	0.819076371186249	0.00358141954092397
CPIJ006214-RA	1.00715148670631	2.03326351788016e-10
CPIJ006239-RA	-0.647661655169083	0.000136789423689053
CPIJ006249-RA	-2.72246706263988	0.00117394501945034
CPIJ006283-RA	-2.87913271919249	0.000558642075478871
CPIJ006286-RA	1.52302752001085	2.49203579199664e-16
CPIJ006294-RA	-4.39696601835945	0.000705751415172919
CPIJ006295-RA	-0.651212221569603	8.8721671708342e-08
CPIJ006311-RA	-0.832662044879288	0.0125546985942183
CPIJ006334-RA	0.71232254790192	0.000184267409200466
CPIJ006341-RA	0.800309150533989	1.61520722535086e-06
CPIJ006357-RA	-1.37680821198649	4.86331079890056e-10
CPIJ006358-RA	-0.883384002026259	1.26260298110917e-07
CPIJ006410-RA	-0.806801558387356	3.53010202255716e-05
CPIJ006421-RA	3.32125998791494	0.000950930364956904
CPIJ006432-RA	-3.88488166332602	0.000959714740705831
CPIJ006434-RA	0.733211040029873	0.00389207391212808
CPIJ006459-RA	0.619092241179483	0.000248114229402731
CPIJ006463-RA	-0.587125876974134	3.46234883554529e-08
CPIJ006483-RA	-2.31310309522351	9.34480977848913e-15
CPIJ006512-RA	0.753892403952873	0.0024023478429051
CPIJ006514-RA	1.6843701186994	4.24895282616012e-18
CPIJ006533-RA	0.698050531964245	2.31260974971812e-06
CPIJ006559-RA	1.22169238705952	0.00591807787517045
CPIJ006560-RA	0.898854343867749	0.0364769805865171
CPIJ006623-RA	0.709630471986548	8.7246044240531e-19
CPIJ006664-RA	-2.29365015857365	1.91169668255135e-07
CPIJ006665-RA	-0.830865066073706	0.00646249283511926
CPIJ006676-RA	-0.983639581722298	0.0173596976565946
CPIJ006679-RA	-3.6286704525138	1.52705355720222e-08
CPIJ006703-RA	0.962638142534108	2.87360817379249e-05
CPIJ006716-RA	2.09961799601191	1.03730258136363e-09
CPIJ006764-RA	0.703113868555862	4.12552473029661e-13
CPIJ006794-RA	-3.03616727578021	1.34070755835909e-09
CPIJ006814-RA	-0.762839953217463	0.000190445568608025
CPIJ006816-RA	0.941459694874485	0.0205921799077192
CPIJ006854-RA	-0.831940312630253	6.2989475348039e-08
CPIJ006855-RA	-0.707491081854913	5.7103753680367e-07
CPIJ006868-RA	4.04377410725559	2.85588586811615e-10
CPIJ006880-RA	0.644049095390181	0.0117843494958772
CPIJ006883-RA	0.611939059022793	0.00338073972831815
CPIJ006885-RA	0.603013748149877	1.65080990496703e-13
CPIJ006892-RA	-1.068673683737	0.0228856775239366
CPIJ006926-RA	-0.600387196223736	0.00114619482937845
CPIJ006950-RA	-0.596927392448856	5.50731445579926e-06
CPIJ006963-RA	2.14442892369229	8.8517093731778e-21
CPIJ006966-RA	-1.03574346276765	5.4474506642289e-10
CPIJ007013-RA	0.756603692047355	0.00239283868273925
CPIJ007026-RA	0.677870681306163	0.0287872101151442
CPIJ007032-RA	-1.12742591792051	0.0124267412059385
CPIJ007037-RA	-0.653377084805556	0.00925128054195723
CPIJ007040-RA	-0.602264656983429	0.00997787418172192
CPIJ007041-RA	-0.867821426815203	3.35089482417081e-09
CPIJ007044-RA	-0.755882373783823	1.01008888628924e-15
CPIJ007099-RA	0.788837821832576	0.000250981703755183
CPIJ007100-RA	-0.762776304676445	8.15622982676093e-09
CPIJ007110-RA	-0.607678662844121	1.09386229672263e-05
CPIJ007111-RA	-0.61404073516923	0.0205921799077192
CPIJ007127-RA	-1.46853781569327	0.00443601163406218
CPIJ007130-RA	-6.28154335582361	1.94875194191072e-08
CPIJ007138-RA	-0.628874438335265	0.00925894561930201
CPIJ007143-RA	-0.712021955287443	0.00303820927085465
CPIJ007145-RA	-0.773449222166353	1.80378002979056e-11
CPIJ007170-RA	1.79634981317705	8.30346098041708e-05
CPIJ007219-RA	-4.6996422406366	5.65077394375252e-10
CPIJ007225-RA	0.964474149504644	3.46234883554529e-08
CPIJ007236-RA	1.41849094954969	0.0172569246712165
CPIJ007238-RA	0.727908822768306	2.12788675556041e-07
CPIJ007244-RA	1.10956074875529	0.00317528181511952
CPIJ007276-RA	-1.84858149579563	8.11940923240311e-30
CPIJ007315-RA	-2.41832632079112	1.46905249479883e-11
CPIJ007333-RA	1.62500851453318	0.000984453995276624
CPIJ007334-RA	5.34543447707169	1.34827008118068e-06
CPIJ007359-RA	0.657697240623857	5.66648509455372e-05
CPIJ007370-RA	-1.22098826234433	9.36251879586765e-07
CPIJ007383-RA	-0.612035839387418	6.20679522205941e-07
CPIJ007396-RA	-2.15247008069957	6.02830867929659e-52
CPIJ007398-RA	0.815091610738971	1.98702575418065e-06
CPIJ007409-RA	-1.57338540649591	1.04560984306462e-05
CPIJ007411-RA	-0.618306939556738	0.00365542035113702
CPIJ007420-RA	-0.632633881836976	0.0205921799077192
CPIJ007421-RA	-1.19766692666331	3.6439975467368e-05
CPIJ007425-RA	-0.820386243456431	1.48343366937479e-06
CPIJ007428-RA	1.45825843374378	1.48718256912581e-10
CPIJ007430-RA	1.23167688362148	2.87360817379249e-05
CPIJ007452-RA	0.687987742549129	0.0202100102090755
CPIJ007470-RA	0.606758423981236	0.00189162657757581
CPIJ007475-RA	0.61472850942462	8.37183286576996e-09
CPIJ007488-RA	0.640655666637119	3.78284238941211e-20
CPIJ007527-RA	0.603570520147741	0.0065204342897048
CPIJ007573-RA	-1.23314570859828	1.50726119838387e-09
CPIJ007574-RA	2.33653541962986	3.89034151250917e-26
CPIJ007584-RA	-0.981195547627373	7.46419745181248e-10
CPIJ007587-RA	-1.6703635082556	9.75885752575917e-13
CPIJ007594-RA	-1.19561546049599	3.99555760364262e-07
CPIJ007595-RA	-1.28162714900678	1.69228036189677e-05
CPIJ007598-RA	0.66333652686356	0.00293182851409118
CPIJ007599-RA	6.50594182972263	1.65568250150116e-22
CPIJ007600-RA	6.47170887408854	6.15737240570299e-12
CPIJ007602-RA	1.37356854517931	1.7266462291309e-22
CPIJ007603-RA	-0.632330410688295	1.35908703721546e-05
CPIJ007615-RA	-0.710079425564418	0.000269759073625156
CPIJ007620-RA	-0.613741069322319	0.002970469650849
CPIJ007630-RA	0.667048499208679	1.35683215275313e-06
CPIJ007663-RA	-0.65181737032956	0.0361720155368245
CPIJ007674-RA	-0.746573437873836	0.0208411496685832
CPIJ007697-RA	0.636991568173602	0.0325371495058233
CPIJ007698-RA	0.748161406119415	1.21096528375671e-13
CPIJ007717-RA	0.843993913420508	0.041549588713139
CPIJ007776-RA	-0.921175251866854	5.94612085692496e-07
CPIJ007796-RA	-0.802045267659695	9.7015780832351e-06
CPIJ007797-RA	-0.624610339732585	0.0163580462408423
CPIJ007813-RA	-0.767471052824905	0.000975466812353088
CPIJ007814-RA	0.80575440346317	3.87449716882813e-16
CPIJ007826-RA	-1.01281663921645	3.33433900321758e-05
CPIJ007836-RA	-2.52045763551984	5.55312058855264e-06
CPIJ007849-RA	-1.79419410043417	1.14523865739946e-05
CPIJ007850-RA	-2.68004767777021	8.8761056543187e-15
CPIJ007851-RA	-0.847896083767319	4.9283940321853e-08
CPIJ007857-RA	0.907797124781189	0.00154159181879625
CPIJ007871-RA	1.68746289794146	0.00164779997720446
CPIJ007888-RA	0.894680428137578	0.00138599257856263
CPIJ007924-RA	1.00994216747672	7.25706273343426e-05
CPIJ007993-RA	0.654759239564667	3.62415661369577e-11
CPIJ008032-RA	-0.837950924399702	9.95383677820343e-06
CPIJ008083-RA	0.643644466111543	0.0141794671309776
CPIJ008087-RA	0.581108508521439	1.86166131741601e-06
CPIJ008097-RA	0.777821845795635	0.000410849212275627
CPIJ008103-RA	0.683596074329948	5.94194927336984e-12
CPIJ008131-RA	0.620886634779869	0.0255282275876933
CPIJ008147-RA	0.959967147597195	0.0132833754603079
CPIJ008164-RA	-1.14996483450845	0.0104810417564812
CPIJ008179-RA	0.800853750967386	0.00194126127733045
CPIJ008213-RA	-2.27792143397226	1.57384628576165e-11
CPIJ008216-RA	-0.633844983013271	0.0099826125759353
CPIJ008252-RA	-2.65530738866874	0.000361261715013905
CPIJ008256-RA	1.7286903013077	4.11366862258085e-19
CPIJ008261-RA	0.793018084499736	0.000507778775149139
CPIJ008262-RA	0.590403699416909	0.00165916495534582
CPIJ008266-RA	-0.841151101036369	1.24214661682838e-10
CPIJ008280-RA	-0.590713483692785	1.39433854405432e-05
CPIJ008321-RA	-0.650410404248752	0.000124549207037615
CPIJ008336-RA	-1.34881572951493	0.000145942664380435
CPIJ008340-RA	0.661542715772186	1.68212901167799e-05
CPIJ008355-RA	-0.659957317969577	1.43614885465402e-06
CPIJ008363-RA	-1.76493787301254	1.48415440141415e-05
CPIJ008387-RA	0.717410790387836	0.00053458315649157
CPIJ008404-RA	0.698351171651184	0.00866867989772064
CPIJ008421-RA	0.715141980550955	7.2514161856891e-14
CPIJ008422-RA	7.07919655814242	1.19939713013416e-09
CPIJ008429-RA	1.00513723813815	0.0127265889121708
CPIJ008464-RA	5.93553553013824	8.87839449793385e-07
CPIJ008474-RA	-0.623486757918983	0.0104091202435209
CPIJ008485-RA	0.6544392888602	2.11218753065366e-05
CPIJ008496-RA	0.615101272534821	0.0473989565495015
CPIJ008528-RA	-0.889054869664074	0.01737489398283
CPIJ008536-RA	-1.30812995108381	3.93774380022271e-06
CPIJ008540-RA	0.725004655764695	2.91536188597749e-13
CPIJ008586-RA	0.855964744062118	0.00112545648643558
CPIJ008606-RA	0.88104179560941	0.000888872503541375
CPIJ008608-RA	0.640335108467834	1.62232288870609e-11
CPIJ008667-RA	-0.588313791782352	0.0290847445695389
CPIJ008673-RA	-3.73833664691653	5.62383870202929e-22
CPIJ008700-RA	0.680627736426234	2.01157722330865e-05
CPIJ008742-RA	-0.647532812502078	0.00635015272902479
CPIJ008758-RA	0.615423526674419	0.000416126063298377
CPIJ008761-RA	-1.26727216756209	3.46234883554529e-08
[truncated: 818 more rows]
