# Supplementary material for: Differential Gene Expression in the Heads of Behaviorally Divergent Culex pipiens Mosquitoes
Source: Insects. 2021 Mar 23;12(3):271. doi: 10.3390/insects12030271 (PMC8005152; doi:10.3390/insects12030271)
Supplement: Supplementary file 1 [file insects-12-00271-s001.zip › supplementary-xml/DataS2_SpliceJunc.txt]

"Samp" "Gene_ID" "Junc_Name" "Scaffold" "Junc_Start" "Junc_Stop" "Strand" "UniqReadsMappingJunc_Samp1" "UniqReadsMappingJunc_Samp2" "UniqReadsMappingJunc_Samp3" "UniqReadsMappingJunc_Samp4"
"BG1grav" "CPIJ000253-RA" "supercont3.2_317091_317268" "supercont3.2" 317091 317268 2 2 1 1 9
"BG1grav" "CPIJ001572-RA" "supercont3.17_814956_833799" "supercont3.17" 814956 833799 2 6 11 4 2
"BG1grav" "CPIJ001714-RA" "supercont3.19_1470733_1470788" "supercont3.19" 1470733 1470788 2 3 7 21 2
"BG1grav" "CPIJ002412-RA" "supercont3.32_354936_355450" "supercont3.32" 354936 355450 2 5 2 1 5
"BG1grav" "CPIJ002559-RA" "supercont3.35_1346514_1360429" "supercont3.35" 1346514 1360429 1 3 3 9 8
"BG1grav" "CPIJ003738-RA" "supercont3.51_641284_663413" "supercont3.51" 641284 663413 2 2 1 10 3
"BG1grav" "CPIJ004749-RA" "supercont3.87_632148_632219" "supercont3.87" 632148 632219 1 6 1 15 1
"BG1grav" "CPIJ004833-RA" "supercont3.76_1019540_1024244" "supercont3.76" 1019540 1024244 1 0 0 0 1
"BG1grav" "CPIJ005774-RA" "supercont3.100_418927_419404" "supercont3.100" 418927 419404 1 1 1 1 4
"BG1grav" "CPIJ006032-RA" "supercont3.103_843810_844216" "supercont3.103" 843810 844216 2 6 5 9 12
"BG1grav" "CPIJ006175-RA" "supercont3.109_742585_742732" "supercont3.109" 742585 742732 2 1 2 3 4
"BG1grav" "CPIJ006175-RA" "supercont3.109_743868_760522" "supercont3.109" 743868 760522 2 4 4 4 2
"BG1grav" "CPIJ006175-RA" "supercont3.109_743868_749427" "supercont3.109" 743868 749427 2 4 4 5 3
"BG1grav" "CPIJ006690-RA" "supercont3.127_429311_432633" "supercont3.127" 429311 432633 1 3 11 2 2
"BG1grav" "CPIJ006896-RA" "supercont3.149_679412_682925" "supercont3.149" 679412 682925 2 3 1 26 3
"BG1grav" "CPIJ007066-RA" "supercont3.139_632094_635162" "supercont3.139" 632094 635162 2 5 6 1 5
"BG1grav" "CPIJ008385-RA" "supercont3.185_267059_275246" "supercont3.185" 267059 275246 2 0 0 0 0
"BG1grav" "CPIJ008591-RA" "supercont3.202_170909_177982" "supercont3.202" 170909 177982 1 2 2 1 1
"BG1grav" "CPIJ010152-RA" "supercont3.274_132068_136498" "supercont3.274" 132068 136498 2 1 1 1 0
"BG1grav" "CPIJ010245-RA" "supercont3.261_292223_292455" "supercont3.261" 292223 292455 2 0 0 6 0
"BG1grav" "CPIJ012054-RA" "supercont3.358_383448_383860" "supercont3.358" 383448 383860 2 1 1 1 2
"BG1grav" "CPIJ012317-RA" "supercont3.375_108320_108384" "supercont3.375" 108320 108384 2 3 8 7 4
"BG1grav" "CPIJ012460-RA" "supercont3.392_228771_233867" "supercont3.392" 228771 233867 1 2 3 9 4
"BG1grav" "CPIJ012771-RA" "supercont3.445_208898_209549" "supercont3.445" 208898 209549 2 2 6 1 3
"BG1grav" "CPIJ014224-RA" "supercont3.510_188933_188989" "supercont3.510" 188933 188989 2 1 3 2 2
"BG1grav" "CPIJ015362-RA" "supercont3.685_121295_158918" "supercont3.685" 121295 158918 1 2 1 3 1
"BG1grav" "CPIJ019306-RA" "supercont3.1543_3113_3336" "supercont3.1543" 3113 3336 1 6 2 1 1
"BG1grav" "CPIJ040863-RA" "supercont3.220_94161_101613" "supercont3.220" 94161 101613 1 3 2 7 11
"BG1par_compgrav" "CPIJ005707-RA" "supercont3.98_180229_183637" "supercont3.98" 180229 183637 2 1 11 13 6
"BG1par_compgrav" "CPIJ009705-RA" "supercont3.256_501616_501690" "supercont3.256" 501616 501690 2 5 10 9 13
"BG1par_compAG" "CPIJ000118-RA" "supercont3.1_2520698_2520847" "supercont3.1" 2520698 2520847 1 1 3 10 2
"BG1par_compAG" "CPIJ000394-RA" "supercont3.4_1317755_1332464" "supercont3.4" 1317755 1332464 2 3 15 19 15
"BG1par_compAG" "CPIJ001314-RA" "supercont3.18_44048_44100" "supercont3.18" 44048 44100 1 13 5 18 6
"BG1par_compAG" "CPIJ001456-RA" "supercont3.16_1542740_1557547" "supercont3.16" 1542740 1557547 1 4 7 6 8
"BG1par_compAG" "CPIJ001456-RA" "supercont3.16_1542740_1543666" "supercont3.16" 1542740 1543666 1 42 18 71 69
"BG1par_compAG" "CPIJ003150-RA" "supercont3.43_237914_238006" "supercont3.43" 237914 238006 1 3 1 2 1
"BG1par_compAG" "CPIJ003768-RA" "supercont3.52_251115_251619" "supercont3.52" 251115 251619 2 6 0 13 3
"BG1par_compAG" "CPIJ004057-RA" "supercont3.59_681913_706992" "supercont3.59" 681913 706992 1 4 11 7 8
"BG1par_compAG" "CPIJ005707-RA" "supercont3.98_180229_183637" "supercont3.98" 180229 183637 2 1 11 13 6
"BG1par_compAG" "CPIJ008274-RA" "supercont3.167_230453_230833" "supercont3.167" 230453 230833 2 2 2 4 6
"BG1par_compAG" "CPIJ008283-RA" "supercont3.167_370212_373966" "supercont3.167" 370212 373966 1 7 22 23 29
"BG1par_compAG" "CPIJ008870-RA" "supercont3.219_567908_567967" "supercont3.219" 567908 567967 2 7 11 14 26
"BG1par_compAG" "CPIJ008928-RA" "supercont3.230_326151_338294" "supercont3.230" 326151 338294 2 3 28 9 34
"BG1par_compAG" "CPIJ009455-RA" "supercont3.247_112585_132296" "supercont3.247" 112585 132296 2 5 1 4 0
"BG1par_compAG" "CPIJ010681-RA" "supercont3.280_166984_175949" "supercont3.280" 166984 175949 2 2 1 7 2
"BG1par_compAG" "CPIJ011709-RA" "supercont3.387_213890_214070" "supercont3.387" 213890 214070 2 12 2 7 3
"BG1par_compAG" "CPIJ011725-RA" "supercont3.352_148015_157279" "supercont3.352" 148015 157279 2 5 7 4 16
"BG1par_compAG" "CPIJ013159-RA" "supercont3.487_241114_241576" "supercont3.487" 241114 241576 1 12 1 8 8
"BG1par_compAG" "CPIJ013320-RA" "supercont3.448_168979_178501" "supercont3.448" 168979 178501 1 6 6 17 1
"BG1par_compAG" "CPIJ013491-RA" "supercont3.470_138677_139534" "supercont3.470" 138677 139534 1 22 24 14 8
"BG1par_compAG" "CPIJ013804-RA" "supercont3.472_210181_210234" "supercont3.472" 210181 210234 2 26 21 18 10
"BG1par_compAG" "CPIJ013870-RA" "supercont3.499_76326_76383" "supercont3.499" 76326 76383 2 6 19 8 13
"BG1par_compAG" "CPIJ014659-RA" "supercont3.660_138090_139054" "supercont3.660" 138090 139054 2 10 9 13 9
"BG1par_compAG" "CPIJ016134-RA" "supercont3.810_211159_211223" "supercont3.810" 211159 211223 2 1 1 1 1
"BG1par_compAG" "CPIJ016865-RA" "supercont3.820_90057_90262" "supercont3.820" 90057 90262 2 32 7 12 5
"BG1par_compAG" "CPIJ019106-RA" "supercont3.1476_44736_48894" "supercont3.1476" 44736 48894 1 6 3 21 1
"BG1par_compAG" "CPIJ019775-RA" "supercont3.1887_30581_31344" "supercont3.1887" 30581 31344 2 1 0 4 0
"AG2" "CPIJ000150-RA" "supercont3.3_248375_249252" "supercont3.3" 248375 249252 2 0 1 0 0
"AG2" "CPIJ000151-RA" "supercont3.3_274650_304678" "supercont3.3" 274650 304678 2 3 1 3 3
"AG2" "CPIJ000401-RA" "supercont3.4_1568211_1568246" "supercont3.4" 1568211 1568246 2 6 2 7 0
"AG2" "CPIJ000561-RA" "supercont3.7_210405_210470" "supercont3.7" 210405 210470 1 5 9 7 10
"AG2" "CPIJ000699-RA" "supercont3.6_720526_725385" "supercont3.6" 720526 725385 2 1 14 4 9
"AG2" "CPIJ000766-RA" "supercont3.10_599078_599170" "supercont3.10" 599078 599170 1 12 22 14 13
"AG2" "CPIJ000830-RA" "supercont3.8_1468511_1477207" "supercont3.8" 1468511 1477207 1 35 53 66 74
"AG2" "CPIJ000832-RA" "supercont3.8_1502213_1536121" "supercont3.8" 1502213 1536121 2 7 18 16 18
"AG2" "CPIJ000879-RA" "supercont3.9_1049486_1049646" "supercont3.9" 1049486 1049646 2 3 1 1 3
"AG2" "CPIJ000973-RA" "supercont3.11_975638_975662" "supercont3.11" 975638 975662 1 52 42 43 38
"AG2" "CPIJ001523-RA" "supercont3.28_1215046_1215119" "supercont3.28" 1215046 1215119 2 3 4 4 1
"AG2" "CPIJ002124-RA" "supercont3.21_1095343_1095703" "supercont3.21" 1095343 1095703 1 7 7 3 7
"AG2" "CPIJ002236-RA" "supercont3.30_601962_608957" "supercont3.30" 601962 608957 1 5 3 14 4
"AG2" "CPIJ002251-RA" "supercont3.30_857569_867861" "supercont3.30" 857569 867861 2 13 14 7 16
"AG2" "CPIJ002332-RA" "supercont3.31_1274451_1274783" "supercont3.31" 1274451 1274783 1 7 10 9 6
"AG2" "CPIJ002498-RA" "supercont3.34_1120721_1120778" "supercont3.34" 1120721 1120778 2 25 42 17 17
"AG2" "CPIJ002549-RA" "supercont3.35_1160460_1161233" "supercont3.35" 1160460 1161233 2 1 0 0 1
"AG2" "CPIJ002661-RA" "supercont3.36_73310_77426" "supercont3.36" 73310 77426 1 35 37 34 33
"AG2" "CPIJ003125-RA" "supercont3.39_1136071_1185505" "supercont3.39" 1136071 1185505 2 1 3 2 1
"AG2" "CPIJ003646-RA" "supercont3.53_736780_758325" "supercont3.53" 736780 758325 2 16 3 4 6
"AG2" "CPIJ003738-RA" "supercont3.51_641284_663413" "supercont3.51" 641284 663413 2 4 2 4 7
"AG2" "CPIJ003787-RA" "supercont3.52_405219_405501" "supercont3.52" 405219 405501 2 15 2 6 3
"AG2" "CPIJ003805-RA" "supercont3.52_644774_650329" "supercont3.52" 644774 650329 2 1 1 3 2
"AG2" "CPIJ004079-RA" "supercont3.60_457532_458654" "supercont3.60" 457532 458654 1 3 3 0 2
"AG2" "CPIJ004652-RA" "supercont3.70_618948_640699" "supercont3.70" 618948 640699 1 1 1 4 0
"AG2" "CPIJ004720-RA" "supercont3.85_281488_281545" "supercont3.85" 281488 281545 2 4 13 14 2
"AG2" "CPIJ004937-RA" "supercont3.77_393203_393501" "supercont3.77" 393203 393501 2 11 24 5 9
"AG2" "CPIJ005245-RA" "supercont3.108_826136_831565" "supercont3.108" 826136 831565 2 4 6 2 4
"AG2" "CPIJ005431-RA" "supercont3.97_158694_158837" "supercont3.97" 158694 158837 1 14 8 20 1
"AG2" "CPIJ005524-RA" "supercont3.93_486542_486695" "supercont3.93" 486542 486695 2 9 17 5 23
"AG2" "CPIJ005566-RA" "supercont3.114_542909_555501" "supercont3.114" 542909 555501 2 5 28 65 65
"AG2" "CPIJ005598-RA" "supercont3.95_202952_356949" "supercont3.95" 202952 356949 2 12 14 19 20
"AG2" "CPIJ005692-RA" "supercont3.99_884902_886002" "supercont3.99" 884902 886002 2 4 8 8 4
"AG2" "CPIJ005775-RA" "supercont3.100_442043_442109" "supercont3.100" 442043 442109 1 3 9 2 5
"AG2" "CPIJ005968-RA" "supercont3.104_593498_595134" "supercont3.104" 593498 595134 1 20 34 11 18
"AG2" "CPIJ006107-RA" "supercont3.119_493337_497232" "supercont3.119" 493337 497232 2 12 5 11 0
"AG2" "CPIJ006119-RA" "supercont3.117_232493_232558" "supercont3.117" 232493 232558 1 15 15 4 14
"AG2" "CPIJ006119-RA" "supercont3.117_177919_178260" "supercont3.117" 177919 178260 1 1 6 5 3
"AG2" "CPIJ006175-RA" "supercont3.109_743868_760522" "supercont3.109" 743868 760522 2 1 3 3 2
"AG2" "CPIJ006194-RA" "supercont3.118_94130_109712" "supercont3.118" 94130 109712 1 7 1 1 2
"AG2" "CPIJ006330-RA" "supercont3.116_31538_44542" "supercont3.116" 31538 44542 2 18 26 18 2
"AG2" "CPIJ006330-RA" "supercont3.116_31538_31637" "supercont3.116" 31538 31637 2 5 2 1 1
"AG2" "CPIJ006376-RA" "supercont3.123_317952_320506" "supercont3.123" 317952 320506 1 7 6 2 12
"AG2" "CPIJ006390-RA" "supercont3.123_627460_627562" "supercont3.123" 627460 627562 2 1 4 1 5
"AG2" "CPIJ006700-RA" "supercont3.127_612535_633457" "supercont3.127" 612535 633457 2 4 1 12 4
"AG2" "CPIJ006849-RA" "supercont3.131_515351_520721" "supercont3.131" 515351 520721 1 50 32 41 46
"AG2" "CPIJ007066-RA" "supercont3.139_632094_635162" "supercont3.139" 632094 635162 2 9 1 1 1
"AG2" "CPIJ007217-RA" "supercont3.151_18495_36077" "supercont3.151" 18495 36077 2 1 7 2 1
"AG2" "CPIJ007708-RA" "supercont3.161_374718_382060" "supercont3.161" 374718 382060 2 3 1 3 3
"AG2" "CPIJ007749-RA" "supercont3.162_194759_195020" "supercont3.162" 194759 195020 1 1 1 2 2
"AG2" "CPIJ007892-RA" "supercont3.172_287298_295672" "supercont3.172" 287298 295672 2 9 7 4 6
"AG2" "CPIJ008495-RA" "supercont3.195_163702_163759" "supercont3.195" 163702 163759 1 2 3 2 0
"AG2" "CPIJ008555-RA" "supercont3.200_562138_575813" "supercont3.200" 562138 575813 2 7 1 5 2
"AG2" "CPIJ008583-RA" "supercont3.196_647143_647280" "supercont3.196" 647143 647280 2 3 12 2 7
"AG2" "CPIJ008822-RA" "supercont3.217_214053_224305" "supercont3.217" 214053 224305 2 1 9 1 2
"AG2" "CPIJ009066-RA" "supercont3.211_581384_619460" "supercont3.211" 581384 619460 2 2 9 1 7
"AG2" "CPIJ009505-RA" "supercont3.235_368660_375241" "supercont3.235" 368660 375241 2 18 8 23 10
"AG2" "CPIJ009531-RA" "supercont3.226_234461_235508" "supercont3.226" 234461 235508 1 4 2 2 2
"AG2" "CPIJ009727-RA" "supercont3.252_234370_234439" "supercont3.252" 234370 234439 1 19 20 16 23
"AG2" "CPIJ009743-RA" "supercont3.252_469329_469601" "supercont3.252" 469329 469601 1 5 11 10 1
"AG2" "CPIJ009755-RA" "supercont3.233_394291_399021" "supercont3.233" 394291 399021 1 7 4 6 2
"AG2" "CPIJ009819-RA" "supercont3.266_547852_547937" "supercont3.266" 547852 547937 1 33 7 14 11
"AG2" "CPIJ010215-RA" "supercont3.279_93923_93979" "supercont3.279" 93923 93979 1 9 19 24 33
"AG2" "CPIJ010215-RA" "supercont3.279_94589_94643" "supercont3.279" 94589 94643 1 20 13 13 27
"AG2" "CPIJ010245-RA" "supercont3.261_292223_292455" "supercont3.261" 292223 292455 2 1 0 0 0
"AG2" "CPIJ010267-RA" "supercont3.271_36253_43007" "supercont3.271" 36253 43007 1 5 5 5 5
"AG2" "CPIJ010643-RA" "supercont3.275_122657_122712" "supercont3.275" 122657 122712 2 1 6 3 2
"AG2" "CPIJ010794-RA" "supercont3.281_12304_12384" "supercont3.281" 12304 12384 2 7 4 6 10
"AG2" "CPIJ010818-RA" "supercont3.293_167137_167482" "supercont3.293" 167137 167482 2 2 4 0 4
"AG2" "CPIJ011179-RA" "supercont3.299_97042_97120" "supercont3.299" 97042 97120 1 26 43 25 29
"AG2" "CPIJ011975-RA" "supercont3.370_53645_53718" "supercont3.370" 53645 53718 2 67 83 78 14
"AG2" "CPIJ012143-RA" "supercont3.394_184408_185639" "supercont3.394" 184408 185639 1 0 3 0 0
"AG2" "CPIJ012373-RA" "supercont3.440_385490_385822" "supercont3.440" 385490 385822 1 14 4 8 17
"AG2" "CPIJ012563-RA" "supercont3.390_163201_193341" "supercont3.390" 163201 193341 1 4 13 11 2
"AG2" "CPIJ012814-RA" "supercont3.437_204669_204726" "supercont3.437" 204669 204726 2 44 2 54 16
"AG2" "CPIJ013272-RA" "supercont3.439_247190_253148" "supercont3.439" 247190 253148 2 3 6 4 2
"AG2" "CPIJ013302-RA" "supercont3.474_215738_215863" "supercont3.474" 215738 215863 1 2 2 1 6
"AG2" "CPIJ013437-RA" "supercont3.459_342230_347091" "supercont3.459" 342230 347091 1 53 32 50 35
"AG2" "CPIJ013448-RA" "supercont3.450_244306_247949" "supercont3.450" 244306 247949 1 27 16 13 4
"AG2" "CPIJ013541-RA" "supercont3.504_141573_153490" "supercont3.504" 141573 153490 2 11 11 3 5
"AG2" "CPIJ013621-RA" "supercont3.488_352960_353013" "supercont3.488" 352960 353013 1 69 54 52 81
"AG2" "CPIJ013920-RA" "supercont3.512_48448_48500" "supercont3.512" 48448 48500 2 19 25 21 20
"AG2" "CPIJ014384-RA" "supercont3.528_75973_76067" "supercont3.528" 75973 76067 1 3 7 4 4
"AG2" "CPIJ014384-RA" "supercont3.528_75710_75871" "supercont3.528" 75710 75871 1 269 299 346 608
"AG2" "CPIJ014659-RA" "supercont3.660_138090_138162" "supercont3.660" 138090 138162 2 1 3 0 2
"AG2" "CPIJ014777-RA" "supercont3.588_39311_40403" "supercont3.588" 39311 40403 1 0 0 0 0
"AG2" "CPIJ014794-RA" "supercont3.603_153821_154026" "supercont3.603" 153821 154026 1 1 2 1 2
"AG2" "CPIJ015032-RA" "supercont3.595_161873_161936" "supercont3.595" 161873 161936 2 37 39 57 36
"AG2" "CPIJ015121-RA" "supercont3.590_190883_190942" "supercont3.590" 190883 190942 1 64 69 50 29
"AG2" "CPIJ016929-RA" "supercont3.836_120162_120497" "supercont3.836" 120162 120497 1 12 2 3 3
"AG2" "CPIJ016979-RA" "supercont3.829_132279_146205" "supercont3.829" 132279 146205 2 7 12 1 5
"AG2" "CPIJ017303-RA" "supercont3.974_74688_120480" "supercont3.974" 74688 120480 1 43 12 36 16
"AG2" "CPIJ017369-RA" "supercont3.906_83260_83483" "supercont3.906" 83260 83483 2 2 17 3 5
"AG2" "CPIJ017992-RA" "supercont3.1094_43396_43494" "supercont3.1094" 43396 43494 2 2 1 0 0
"AG2" "CPIJ018619-RA" "supercont3.1236_11845_11998" "supercont3.1236" 11845 11998 1 1 3 1 5
"AG2" "CPIJ019444-RA" "supercont3.1837_8596_8676" "supercont3.1837" 8596 8676 1 58 16 32 35
"AG2" "CPIJ019672-RA" "supercont3.1802_25138_25237" "supercont3.1802" 25138 25237 1 4 1 4 8
"AG2" "CPIJ019919-RA" "supercont3.2119_190_242" "supercont3.2119" 190 242 1 4 6 0 1
